# Supplementary material for: Mayaro Virus Non-Structural Protein 2 Circumvents the Induction of Interferon in Part by Depleting Host Transcription Initiation Factor IIE Subunit 2
Source: Cells. 2021 Dec 12;10(12):3510. doi: 10.3390/cells10123510 (PMC8700540; doi:10.3390/cells10123510)
Supplement: Supplementary file 1 [file cells-10-03510-s001.zip]

Archive with 3 entries (3 files):
- MAYV-IFN Project Supplementary Materials.pdf
- Table S3.xlsx
- Table S4.xlsx
