# Supplementary material for: Mayaro Virus Non-Structural Protein 2 Circumvents the Induction of Interferon in Part by Depleting Host Transcription Initiation Factor IIE Subunit 2
Source: Cells. 2021 Dec 12;10(12):3510. doi: 10.3390/cells10123510 (PMC8700540; doi:10.3390/cells10123510)
Supplement: Supplementary file 1 [file cells-10-03510-s001.zip › Table S3.xlsx]

## Sheet: preprocessed_NoC_MAT_MIST
Table S3. MiST analysis-based scoring of nsP2-interacting cellular proteins.
Bait	Prey	Protein names	Gene names	Abundance	Reproducibility	Specificity	MIST	Ip
NSP2	P29084	Transcription initiation factor IIE subunit beta (TFIIE-beta) (General transcription factor IIE subunit 2)	GTF2E2 TF2E2	0.00269352	0.985857	1	0.989693	NSP2_1,NSP2_2,NSP2_3,NSP2_4,NSP2_5,NSP2_6
NSP2	P19387	DNA-directed RNA polymerase II subunit RPB3 (RNA polymerase II subunit 3) (RNA polymerase II subunit B3) (DNA-directed RNA polymerase II 33 kDa polypeptide) (RPB33) (DNA-directed RNA polymerase II subunit C) (RPB31)	POLR2C A-152E5.7	0.00257938	0.976534	1	0.986816	NSP2_1,NSP2_2,NSP2_3,NSP2_4,NSP2_5,NSP2_6
NSP2	C9J2Y9	DNA-directed RNA polymerase subunit beta (EC 2.7.7.6)	POLR2B	0.00140409	0.964414	1	0.983069	NSP2_1,NSP2_2,NSP2_3,NSP2_4,NSP2_5,NSP2_6
NSP2	Q9UJS0	Calcium-binding mitochondrial carrier protein Aralar2 (Citrin) (Mitochondrial aspartate glutamate carrier 2) (Solute carrier family 25 member 13)	SLC25A13 ARALAR2	0.000500156	0.925243	1	0.970978	NSP2_1,NSP2_2,NSP2_3,NSP2_4,NSP2_5,NSP2_6
NSP2	O00425	Insulin-like growth factor 2 mRNA-binding protein 3 (IGF2 mRNA-binding protein 3) (IMP-3) (IGF-II mRNA-binding protein 3) (KH domain-containing protein overexpressed in cancer) (hKOC) (VICKZ family member 3)	IGF2BP3 IMP3 KOC1 VICKZ3	0.000245965	0.872863	1	0.954816	NSP2_1,NSP2_3,NSP2_4,NSP2_5,NSP2_6
NSP2	P29083	General transcription factor IIE subunit 1 (General transcription factor IIE 56 kDa subunit) (Transcription initiation factor IIE subunit alpha) (TFIIE-alpha)	GTF2E1 TF2E1	0.00162236	0.867416	1	0.953144	NSP2_2,NSP2_3,NSP2_4,NSP2_5,NSP2_6
NSP2	P10809	60 kDa heat shock protein, mitochondrial (EC 5.6.1.7) (60 kDa chaperonin) (Chaperonin 60) (CPN60) (Heat shock protein 60) (HSP-60) (Hsp60) (HuCHA60) (Mitochondrial matrix protein P1) (P60 lymphocyte protein)	HSPD1 HSP60	0.00152245	0.864588	1	0.952271	NSP2_1,NSP2_2,NSP2_3,NSP2_4,NSP2_5
NSP2	B4DUR8	T-complex protein 1 subunit gamma	CCT3	0.00148808	0.964392	0.941203	0.942757	NSP2_1,NSP2_2,NSP2_3,NSP2_4,NSP2_5,NSP2_6
NSP2	P24928	DNA-directed RNA polymerase II subunit RPB1 (RNA polymerase II subunit B1) (EC 2.7.7.6) (DNA-directed RNA polymerase II subunit A) (DNA-directed RNA polymerase III largest subunit) (RNA-directed RNA polymerase II subunit RPB1) (EC 2.7.7.48)	POLR2A POLR2	0.00120414	0.973587	0.913815	0.926817	NSP2_1,NSP2_2,NSP2_3,NSP2_4,NSP2_5,NSP2_6
NSP2	P40227	T-complex protein 1 subunit zeta (TCP-1-zeta) (Acute morphine dependence-related protein 2) (CCT-zeta-1) (HTR3) (Tcp20)	CCT6A CCT6 CCTZ	0.000789503	0.769378	1	0.922891	NSP2_1,NSP2_2,NSP2_3,NSP2_4
NSP2	Q9NRL2	Bromodomain adjacent to zinc finger domain protein 1A (ATP-dependent chromatin-remodeling protein) (ATP-utilizing chromatin assembly and remodeling factor 1) (hACF1) (CHRAC subunit ACF1) (Williams syndrome transcription factor-related chromatin-remodeling factor 180) (WCRF180) (hWALp1)	BAZ1A ACF1 WCRF180 HSPC317	0.000131072	0.766906	1	0.922124	NSP2_2,NSP2_3,NSP2_4,NSP2_5
NSP2	Q5VXN0	Ribosome production factor 2 homolog (Ribosome biogenesis protein RPF2 homolog) (Fragment)	RPF2	0.00105809	0.766024	1	0.921858	NSP2_2,NSP2_3,NSP2_4,NSP2_5
NSP2	Q13155	Aminoacyl tRNA synthase complex-interacting multifunctional protein 2 (Multisynthase complex auxiliary component p38) (Protein JTV-1)	AIMP2 JTV1 PRO0992	0.000707928	0.764693	1	0.921445	NSP2_1,NSP2_4,NSP2_5,NSP2_6
NSP2	I3L4D8	Serine/arginine repetitive matrix protein 2 (Fragment)	SRRM2	0.000301086	0.750622	1	0.917101	NSP2_1,NSP2_2,NSP2_5,NSP2_6
NSP2	A0A087WVV2	Ribosome-binding protein 1	RRBP1	0.000286996	0.749068	1	0.916622	NSP2_3,NSP2_4,NSP2_5,NSP2_6
NSP2	Q14690	Protein RRP5 homolog (NF-kappa-B-binding protein) (NFBP) (Programmed cell death protein 11)	PDCD11 KIAA0185	0.000146683	0.746042	1	0.915687	NSP2_2,NSP2_3,NSP2_4,NSP2_6
NSP2	Q9H6S0	3'-5' RNA helicase YTHDC2 (EC 3.6.4.13) (YTH domain-containing protein 2) (hYTHDC2)	YTHDC2	0.000186443	0.741409	1	0.914258	NSP2_3,NSP2_4,NSP2_5,NSP2_6
NSP2	P22087	rRNA 2'-O-methyltransferase fibrillarin (EC 2.1.1.-) (34 kDa nucleolar scleroderma antigen) (Histone-glutamine methyltransferase) (U6 snRNA 2'-O-methyltransferase fibrillarin)	FBL FIB1 FLRN	0.00183488	0.732735	1	0.911592	NSP2_1,NSP2_2,NSP2_3,NSP2_5
NSP2	F8VPF3	Myosin light polypeptide 6 (Fragment)	MYL6	0.00142644	0.7275	1	0.909974	NSP2_1,NSP2_2,NSP2_4,NSP2_6
NSP2	Q8IY81	pre-rRNA 2'-O-ribose RNA methyltransferase FTSJ3 (EC 2.1.1.-) (Protein ftsJ homolog 3) (Putative rRNA methyltransferase 3)	FTSJ3 SB92	0.000224181	0.723137	1	0.908621	NSP2_1,NSP2_3,NSP2_5,NSP2_6
NSP2	J3KNP2	Transducin beta-like protein 3 (Fragment)	TBL3	0.000531825	0.713513	1	0.905653	NSP2_1,NSP2_3,NSP2_4,NSP2_6
NSP2	P40938	Replication factor C subunit 3 (Activator 1 38 kDa subunit) (A1 38 kDa subunit) (Activator 1 subunit 3) (Replication factor C 38 kDa subunit) (RF-C 38 kDa subunit) (RFC38)	RFC3	0.000440638	0.71178	1	0.905118	NSP2_1,NSP2_3,NSP2_4,NSP2_6
NSP2	Q9H0S4	Probable ATP-dependent RNA helicase DDX47 (EC 3.6.4.13) (DEAD box protein 47)	DDX47	0.000776699	0.952002	0.883865	0.899624	NSP2_1,NSP2_2,NSP2_3,NSP2_4,NSP2_5,NSP2_6
NSP2	P17987	T-complex protein 1 subunit alpha (TCP-1-alpha) (CCT-alpha)	TCP1 CCT1 CCTA	0.00142101	0.885492	0.909586	0.89674	NSP2_1,NSP2_3,NSP2_4,NSP2_5,NSP2_6
NSP2	O00411	DNA-directed RNA polymerase, mitochondrial (MtRPOL) (EC 2.7.7.6)	POLRMT	0.000371937	0.959618	0.862599	0.887393	NSP2_1,NSP2_2,NSP2_3,NSP2_4,NSP2_5,NSP2_6
NSP2	Q9Y230	RuvB-like 2 (EC 3.6.4.12) (48 kDa TATA box-binding protein-interacting protein) (48 kDa TBP-interacting protein) (51 kDa erythrocyte cytosolic protein) (ECP-51) (INO80 complex subunit J) (Repressing pontin 52) (Reptin 52) (TIP49b) (TIP60-associated protein 54-beta) (TAP54-beta)	RUVBL2 INO80J TIP48 TIP49B CGI-46	0.0007979	0.883757	0.887469	0.881039	NSP2_1,NSP2_2,NSP2_3,NSP2_5,NSP2_6
NSP2	H7C561	Splicing factor 1 (Fragment)	SF1	0.000501648	0.613067	1	0.874662	NSP2_2,NSP2_3,NSP2_4
NSP2	Q9NU22	Midasin (Dynein-related AAA-ATPase MDN1) (MIDAS-containing protein)	MDN1 KIAA0301	4.90557e-05	0.613044	1	0.874653	NSP2_1,NSP2_3,NSP2_4
NSP2	A0A0B4J2E5	Uncharacterized protein	LOC102724159	0.000152923	0.612879	1	0.874602	NSP2_3,NSP2_4,NSP2_6
NSP2	P46013	Proliferation marker protein Ki-67 (Antigen identified by monoclonal antibody Ki-67) (Antigen KI-67) (Antigen Ki67)	MKI67	4.36521e-05	0.612879	1	0.874602	NSP2_3,NSP2_4,NSP2_6
NSP2	Q9BZE1	39S ribosomal protein L37, mitochondrial (L37mt) (MRP-L37) (39S ribosomal protein L2, mitochondrial) (L2mt) (MRP-L2) (Mitochondrial large ribosomal subunit protein mL37)	MRPL37 MRPL2 RPML2 HSPC235	0.000306835	0.612857	1	0.874597	NSP2_1,NSP2_2,NSP2_4
NSP2	O75746	Calcium-binding mitochondrial carrier protein Aralar1 (Mitochondrial aspartate glutamate carrier 1) (Solute carrier family 25 member 12)	SLC25A12 ARALAR1	9.87384e-05	0.612857	1	0.874595	NSP2_1,NSP2_2,NSP2_4
NSP2	O95816	BAG family molecular chaperone regulator 2 (BAG-2) (Bcl-2-associated athanogene 2)	BAG2	0.000653472	0.612649	1	0.874534	NSP2_2,NSP2_3,NSP2_6
NSP2	U3KQC1	WD repeat-containing protein 18 (Fragment)	WDR18	0.00037876	0.612356	1	0.874442	NSP2_4,NSP2_5,NSP2_6
NSP2	P35998	26S proteasome regulatory subunit 7 (26S proteasome AAA-ATPase subunit RPT1) (Proteasome 26S subunit ATPase 2) (Protein MSS1)	PSMC2 MSS1	0.000314491	0.612206	1	0.874396	NSP2_1,NSP2_3,NSP2_6
NSP2	A0A087WY71	AP-2 complex subunit mu	AP2M1	0.000320904	0.611662	1	0.874228	NSP2_2,NSP2_4,NSP2_5
NSP2	Q71UM5	40S ribosomal protein S27-like (Small ribosomal subunit protein eS27-like)	RPS27L	0.000969673	0.609555	1	0.873582	NSP2_1,NSP2_5,NSP2_6
NSP2	P09543	2',3'-cyclic-nucleotide 3'-phosphodiesterase (CNP) (CNPase) (EC 3.1.4.37)	CNP	0.000285549	0.60621	1	0.872546	NSP2_1,NSP2_2,NSP2_4
NSP2	O95470	Sphingosine-1-phosphate lyase 1 (S1PL) (SP-lyase 1) (SPL 1) (hSPL) (EC 4.1.2.27) (Sphingosine-1-phosphate aldolase)	SGPL1 KIAA1252	0.00030058	0.601605	1	0.871125	NSP2_3,NSP2_5,NSP2_6
NSP2	K7ES61	39S ribosomal protein L4, mitochondrial (Fragment)	MRPL4	0.000523104	0.601282	1	0.871027	NSP2_2,NSP2_3,NSP2_4
NSP2	Q8IXM3	39S ribosomal protein L41, mitochondrial (L41mt) (MRP-L41) (39S ribosomal protein L27 homolog) (Bcl-2-interacting mitochondrial ribosomal protein L41) (Cell proliferation-inducing gene 3 protein) (MRP-L27 homolog) (Mitochondrial large ribosomal subunit protein mL41)	MRPL41 BMRP MRPL27 RPML27 PIG3	0.00140522	0.599871	1	0.870597	NSP2_3,NSP2_4,NSP2_5
NSP2	Q9Y285	Phenylalanine--tRNA ligase alpha subunit (EC 6.1.1.20) (CML33) (Phenylalanyl-tRNA synthetase alpha subunit) (PheRS)	FARSA FARS FARSL FARSLA	0.000327666	0.599528	1	0.870484	NSP2_1,NSP2_4,NSP2_6
NSP2	Q8IZL8	Proline-, glutamic acid- and leucine-rich protein 1 (Modulator of non-genomic activity of estrogen receptor) (Transcription factor HMX3)	PELP1 HMX3 MNAR	0.000159696	0.594384	1	0.868896	NSP2_2,NSP2_5,NSP2_6
NSP2	Q96EY1	DnaJ homolog subfamily A member 3, mitochondrial (DnaJ protein Tid-1) (hTid-1) (Hepatocellular carcinoma-associated antigen 57) (Tumorous imaginal discs protein Tid56 homolog)	DNAJA3 HCA57 TID1	0.000433317	0.591533	1	0.868018	NSP2_2,NSP2_3,NSP2_4
NSP2	P60468	Protein transport protein Sec61 subunit beta	SEC61B	0.00125142	0.584859	1	0.865964	NSP2_1,NSP2_2,NSP2_4
NSP2	Q14008	Cytoskeleton-associated protein 5 (Colonic and hepatic tumor overexpressed gene protein) (Ch-TOG)	CKAP5 KIAA0097	0.000177564	0.836462	0.885667	0.865208	NSP2_1,NSP2_3,NSP2_4,NSP2_5,NSP2_6
NSP2	Q13601	KRR1 small subunit processome component homolog (HIV-1 Rev-binding protein 2) (KRR-R motif-containing protein 1) (Rev-interacting protein 1) (Rip-1)	KRR1 HRB2	0.000292103	0.582203	1	0.865139	NSP2_1,NSP2_2,NSP2_6
NSP2	P05198	Eukaryotic translation initiation factor 2 subunit 1 (Eukaryotic translation initiation factor 2 subunit alpha) (eIF-2-alpha) (eIF-2A) (eIF-2alpha)	EIF2S1 EIF2A	0.00037764	0.576859	1	0.863491	NSP2_1,NSP2_5,NSP2_6
NSP2	A0A0X1KG72	Deleted.		0.000174459	0.576859	1	0.863489	NSP2_1,NSP2_5,NSP2_6
NSP2	Q7Z417	Nuclear fragile X mental retardation-interacting protein 2 (82 kDa FMRP-interacting protein) (82-FIP) (Cell proliferation-inducing gene 1 protein) (FMRP-interacting protein 2)	NUFIP2 KIAA1321 PIG1	0.000277437	0.573673	1	0.862507	NSP2_3,NSP2_4,NSP2_6
NSP2	Q9BSD7	Cancer-related nucleoside-triphosphatase (NTPase) (EC 3.6.1.15) (Nucleoside triphosphate phosphohydrolase)	NTPCR C1orf57	0.00142105	0.891105	0.850543	0.857997	NSP2_1,NSP2_2,NSP2_3,NSP2_4,NSP2_5
NSP2	F5GWF6	CCT-beta (T-complex protein 1 subunit beta)	CCT2	0.000383319	0.532892	1	0.849926	NSP2_1,NSP2_4,NSP2_6
NSP2	Q9H0D6	5'-3' exoribonuclease 2 (EC 3.1.13.-) (DHM1-like protein) (DHP protein)	XRN2	0.000395915	0.972767	0.793921	0.844371	NSP2_1,NSP2_2,NSP2_3,NSP2_4,NSP2_5,NSP2_6
NSP2	O15226	NF-kappa-B-repressing factor (NFkB-repressing factor) (Protein ITBA4) (Transcription factor NRF)	NKRF ITBA4 NRF	0.000582081	0.74135	0.888297	0.837669	NSP2_3,NSP2_4,NSP2_5,NSP2_6
NSP2	P54652	Heat shock-related 70 kDa protein 2 (Heat shock 70 kDa protein 2)	HSPA2	0.000229819	0.488376	1	0.83619	NSP2_1,NSP2_3,NSP2_5
NSP2	P50990	T-complex protein 1 subunit theta (TCP-1-theta) (CCT-theta) (Chaperonin containing T-complex polypeptide 1 subunit 8) (Renal carcinoma antigen NY-REN-15)	CCT8 C21orf112 CCTQ KIAA0002	0.000809803	0.705624	0.900311	0.834883	NSP2_3,NSP2_4,NSP2_5,NSP2_6
NSP2	Q99832	T-complex protein 1 subunit eta (TCP-1-eta) (CCT-eta) (HIV-1 Nef-interacting protein) [Cleaved into: T-complex protein 1 subunit eta, N-terminally processed]	CCT7 CCTH NIP7-1	0.0013254	0.97395	0.779373	0.834769	NSP2_1,NSP2_2,NSP2_3,NSP2_4,NSP2_5,NSP2_6
NSP2	Q01780	Exosome component 10 (EC 3.1.13.-) (Autoantigen PM/Scl 2) (P100 polymyositis-scleroderma overlap syndrome-associated autoantigen) (Polymyositis/scleroderma autoantigen 100 kDa) (PM/Scl-100) (Polymyositis/scleroderma autoantigen 2)	EXOSC10 PMSCL PMSCL2 RRP6	0.000643087	0.949665	0.788515	0.833539	NSP2_1,NSP2_2,NSP2_3,NSP2_4,NSP2_5,NSP2_6
NSP2	Q7Z2T5	TRMT1-like protein (EC 2.1.1.-)	TRMT1L C1orf25 TRM1L MSTP070	0.000530174	0.919817	0.795178	0.828897	NSP2_1,NSP2_2,NSP2_3,NSP2_4,NSP2_5,NSP2_6
NSP2	Q9Y5J1	U3 small nucleolar RNA-associated protein 18 homolog (WD repeat-containing protein 50)	UTP18 WDR50 CDABP0061 CGI-48	0.00057976	0.855028	0.813989	0.821803	NSP2_1,NSP2_2,NSP2_3,NSP2_5,NSP2_6
NSP2	P00367	Glutamate dehydrogenase 1, mitochondrial (GDH 1) (EC 1.4.1.3)	GLUD1 GLUD	0.000555195	0.873015	0.79625	0.815192	NSP2_1,NSP2_3,NSP2_4,NSP2_5,NSP2_6
NSP2	A0A087X1A5	Double-stranded RNA-binding protein Staufen homolog 1	STAU1	0.000528869	0.769487	0.84145	0.814236	NSP2_2,NSP2_4,NSP2_5,NSP2_6
NSP2	F8VPD4	Aspartate carbamoyltransferase (EC 2.1.3.2) (EC 3.5.2.3) (EC 6.3.5.5) (CAD protein) (Dihydroorotase) (Glutamine-dependent carbamoyl-phosphate synthase)	CAD	0.000374026	0.753115	0.845623	0.812044	NSP2_1,NSP2_2,NSP2_4,NSP2_5,NSP2_6
NSP2	Q9UNX4	WD repeat-containing protein 3	WDR3	0.000250778	0.767108	0.832729	0.807522	NSP2_3,NSP2_4,NSP2_5,NSP2_6
NSP2	Q99417	c-Myc-binding protein (Associate of Myc 1) (AMY-1)	MYCBP AMY1	0.000858594	0.386852	1	0.804871	NSP2_3,NSP2_4
NSP2	A0A0A0MQR7	DNA-directed RNA polymerase II subunit E (RPB5 homolog)	POLR2E	0.000649964	0.386852	1	0.804869	NSP2_3,NSP2_4
NSP2	Q9NWU5	39S ribosomal protein L22, mitochondrial (L22mt) (MRP-L22) (39S ribosomal protein L25, mitochondrial) (L25mt) (MRP-L25) (Mitochondrial large ribosomal subunit protein uL22m)	MRPL22 MRPL25 RPML25 HSPC158	0.000433309	0.386852	1	0.804868	NSP2_3,NSP2_4
NSP2	Q02539	Histone H1.1 (Histone H1a)	H1-1 H1F1 HIST1H1A	0.000234162	0.386852	1	0.804867	NSP2_3,NSP2_4
NSP2	E9PC15	Acylglycerol kinase, mitochondrial	AGK	0.000233572	0.386852	1	0.804867	NSP2_3,NSP2_4
NSP2	P26196	Probable ATP-dependent RNA helicase DDX6 (EC 3.6.4.13) (ATP-dependent RNA helicase p54) (DEAD box protein 6) (Oncogene RCK)	DDX6 HLR2 RCK	0.000187709	0.386852	1	0.804867	NSP2_3,NSP2_4
NSP2	Q8WXF1	Paraspeckle component 1 (Paraspeckle protein 1)	PSPC1 PSP1	0.000173974	0.386852	1	0.804866	NSP2_3,NSP2_4
NSP2	Q9Y2R4	Probable ATP-dependent RNA helicase DDX52 (EC 3.6.4.13) (ATP-dependent RNA helicase ROK1-like) (DEAD box protein 52)	DDX52 ROK1 HUSSY-19	0.000151269	0.386852	1	0.804866	NSP2_3,NSP2_4
NSP2	H0YFY6	Nuclear mitotic apparatus protein 1 (Fragment)	NUMA1	9.51058e-05	0.386852	1	0.804866	NSP2_3,NSP2_4
NSP2	E7EUT5	Glyceraldehyde-3-phosphate dehydrogenase	GAPDH	0.000539562	0.386771	1	0.804844	NSP2_2,NSP2_3
NSP2	F8WD59	40S ribosomal protein SA (Fragment)	RPSA	0.00119959	0.386753	1	0.804842	NSP2_2,NSP2_4
NSP2	Q8N5Z5	BTB/POZ domain-containing protein KCTD17	KCTD17	0.000584741	0.386748	1	0.804837	NSP2_1,NSP2_4
NSP2	E7ER27	Peroxisomal multifunctional enzyme type 2	HSD17B4	0.000196188	0.386572	1	0.80478	NSP2_4,NSP2_6
NSP2	A0A0A0MRW6	Nucleolar protein 6	NOL6	9.42395e-05	0.386572	1	0.80478	NSP2_4,NSP2_6
NSP2	H3BUF6	Ataxin-2-like protein	ATXN2L	9.36873e-05	0.386572	1	0.80478	NSP2_4,NSP2_6
NSP2	K7ELJ8	DnaJ homolog subfamily C member 7	DNAJC7	0.000731479	0.38654	1	0.804774	NSP2_5,NSP2_6
NSP2	E9PFL1	Mediator complex subunit 24 (Mediator of RNA polymerase II transcription subunit 24) (Fragment)	MED24	0.000335761	0.38654	1	0.804771	NSP2_5,NSP2_6
NSP2	H7C3E5	Mediator of RNA polymerase II transcription subunit 14 (Fragment)	MED14	0.000293782	0.38654	1	0.804771	NSP2_3,NSP2_6
NSP2	F6UXX1	Heterogeneous nuclear ribonucleoprotein Q (Fragment)	SYNCRIP	0.000260252	0.38654	1	0.804771	NSP2_3,NSP2_6
NSP2	P47897	Glutamine--tRNA ligase (EC 6.1.1.18) (Glutaminyl-tRNA synthetase) (GlnRS)	QARS1 QARS	0.000192736	0.38654	1	0.80477	NSP2_5,NSP2_6
NSP2	P08240	Signal recognition particle receptor subunit alpha (SR-alpha) (Docking protein alpha) (DP-alpha)	SRPRA SRPR	0.000151061	0.38654	1	0.80477	NSP2_3,NSP2_6
NSP2	D6RCL3	rRNA adenine N(6)-methyltransferase (EC 2.1.1.-)	DIMT1	0.000607831	0.386138	1	0.804649	NSP2_2,NSP2_6
NSP2	P27816	Microtubule-associated protein 4 (MAP-4)	MAP4	0.000180823	0.385668	1	0.804501	NSP2_4,NSP2_5
NSP2	O95782	AP-2 complex subunit alpha-1 (100 kDa coated vesicle protein A) (Adaptor protein complex AP-2 subunit alpha-1) (Adaptor-related protein complex 2 subunit alpha-1) (Alpha-adaptin A) (Alpha1-adaptin) (Clathrin assembly protein complex 2 alpha-A large chain) (Plasma membrane adaptor HA2/AP2 adaptin alpha A subunit)	AP2A1 ADTAA CLAPA1	0.000101701	0.385668	1	0.804501	NSP2_4,NSP2_5
NSP2	P78362	SRSF protein kinase 2 (EC 2.7.11.1) (SFRS protein kinase 2) (Serine/arginine-rich protein-specific kinase 2) (SR-protein-specific kinase 2) [Cleaved into: SRSF protein kinase 2 N-terminal; SRSF protein kinase 2 C-terminal]	SRPK2	6.56307e-05	0.38544	1	0.80443	NSP2_1,NSP2_6
NSP2	Q12899	Tripartite motif-containing protein 26 (EC 2.3.2.27) (Acid finger protein) (AFP) (RING finger protein 95) (Zinc finger protein 173)	TRIM26 RNF95 ZNF173	0.000316234	0.383474	1	0.803825	NSP2_5,NSP2_6
NSP2	Q8WWM7	Ataxin-2-like protein (Ataxin-2 domain protein) (Ataxin-2-related protein)	ATXN2L A2D A2LG A2LP A2RP	0.000118777	0.381757	1	0.803294	NSP2_3,NSP2_5
NSP2	Q92616	eIF-2-alpha kinase activator GCN1 (GCN1 eIF-2-alpha kinase activator homolog) (GCN1-like protein 1) (General control of amino-acid synthesis 1-like protein 1) (Translational activator GCN1) (HsGCN1)	GCN1 GCN1L1 KIAA0219	0.000161106	0.380683	1	0.802963	NSP2_1,NSP2_2
NSP2	O60884	DnaJ homolog subfamily A member 2 (Cell cycle progression restoration gene 3 protein) (Dnj3) (Dj3) (HIRA-interacting protein 4) (Renal carcinoma antigen NY-REN-14)	DNAJA2 CPR3 HIRIP4	0.00018533	0.379407	1	0.80257	NSP2_1,NSP2_2
NSP2	H0Y3P2	Eukaryotic translation initiation factor 4 gamma 2	EIF4G2	8.63208e-05	0.379407	1	0.802569	NSP2_1,NSP2_2
NSP2	H0YLE8	Ras GTPase-activating-like protein IQGAP1	IQGAP1	6.78833e-05	0.379407	1	0.802569	NSP2_1,NSP2_2
NSP2	A3KFL1	Ribosomal RNA-processing protein 4 (Fragment)	EXOSC2	0.00117414	0.759414	0.828791	0.802454	NSP2_2,NSP2_3,NSP2_4,NSP2_6
NSP2	M0QXD6	Transcription initiation factor IIF subunit alpha (Fragment)	GTF2F1	0.000288327	0.378971	1	0.802436	NSP2_5,NSP2_6
NSP2	A0A024R4E5	High density lipoprotein binding protein (Vigilin), isoform CRA_a (Vigilin)	HDLBP hCG_33048	0.000131054	0.378212	1	0.802201	NSP2_3,NSP2_6
NSP2	P36542	ATP synthase subunit gamma, mitochondrial (ATP synthase F1 subunit gamma) (F-ATPase gamma subunit)	ATP5F1C ATP5C ATP5C1 ATP5CL1	0.000364883	0.377748	1	0.802059	NSP2_1,NSP2_2
NSP2	H0Y4T6	Peptidylprolyl isomerase (EC 5.2.1.8)	PIN4	0.000914347	0.377628	1	0.802025	NSP2_1,NSP2_4
NSP2	G3V153	Caprin-1 (GPI-anchored membrane protein 1, isoform CRA_d)	CAPRIN1 GPIAP1 hCG_27570	0.00017767	0.377578	1	0.802005	NSP2_2,NSP2_4
NSP2	B7ZAR1	CCT-epsilon (T-complex protein 1 subunit epsilon)	CCT5	0.000723226	0.377546	1	0.801999	NSP2_1,NSP2_6
NSP2	G3V3B0	Apoptotic chromatin condensation inducer in the nucleus	ACIN1	0.000184939	0.377403	1	0.801951	NSP2_2,NSP2_3
NSP2	P42696	RNA-binding protein 34 (RNA-binding motif protein 34)	RBM34 KIAA0117	0.000262742	0.375805	1	0.801459	NSP2_3,NSP2_4
NSP2	C9JLU1	DNA-directed RNA polymerases I, II, and III subunit RPABC3 (Fragment)	POLR2H	0.000757849	0.375423	1	0.801344	NSP2_3,NSP2_4
NSP2	A0A087WV29	RNA cytidine acetyltransferase (EC 2.3.1.-) (18S rRNA cytosine acetyltransferase) (N-acetyltransferase 10)	NAT10	0.000136573	0.375423	1	0.80134	NSP2_3,NSP2_4
NSP2	D3DQV9	Eukaryotic translation initiation factor 4 gamma 2 (Eukaryotic translation initiation factor 4 gamma, 2, isoform CRA_b) (Fragment)	EIF4G2 hCG_1991788	0.000124813	0.375423	1	0.80134	NSP2_3,NSP2_4
NSP2	P40937	Replication factor C subunit 5 (Activator 1 36 kDa subunit) (A1 36 kDa subunit) (Activator 1 subunit 5) (Replication factor C 36 kDa subunit) (RF-C 36 kDa subunit) (RFC36)	RFC5	0.000234036	0.374236	1	0.800974	NSP2_1,NSP2_6
NSP2	Q03701	CCAAT/enhancer-binding protein zeta (CCAAT-box-binding transcription factor) (CBF) (CCAAT-binding factor)	CEBPZ CBF2	0.000103865	0.373682	1	0.800803	NSP2_2,NSP2_3
NSP2	F5GYT8	Methylcrotonoyl-CoA carboxylase subunit alpha, mitochondrial	MCCC1	0.000189334	0.373273	1	0.800677	NSP2_1,NSP2_2
NSP2	Q5TCT4	RNA-binding protein 34 (Fragment)	RBM34	0.00039039	0.370131	1	0.799709	NSP2_1,NSP2_5
NSP2	P35250	Replication factor C subunit 2 (Activator 1 40 kDa subunit) (A1 40 kDa subunit) (Activator 1 subunit 2) (Replication factor C 40 kDa subunit) (RF-C 40 kDa subunit) (RFC40)	RFC2	0.000335096	0.369497	1	0.799513	NSP2_2,NSP2_6
NSP2	Q13283	Ras GTPase-activating protein-binding protein 1 (G3BP-1) (EC 3.6.4.12) (EC 3.6.4.13) (ATP-dependent DNA helicase VIII) (hDH VIII) (GAP SH3 domain-binding protein 1)	G3BP1 G3BP	0.000392257	0.36899	1	0.799357	NSP2_3,NSP2_4
NSP2	Q9P2J5	Leucine--tRNA ligase, cytoplasmic (EC 6.1.1.4) (Leucyl-tRNA synthetase) (LeuRS)	LARS1 KIAA1352 LARS	0.000166248	0.366475	1	0.798579	NSP2_1,NSP2_6
NSP2	Q00325	Phosphate carrier protein, mitochondrial (Phosphate transport protein) (PTP) (Solute carrier family 25 member 3)	SLC25A3 PHC OK/SW-cl.48	0.000484026	0.366376	1	0.798551	NSP2_1,NSP2_2
NSP2	Q9NZ01	Very-long-chain enoyl-CoA reductase (EC 1.3.1.93) (Synaptic glycoprotein SC2) (Trans-2,3-enoyl-CoA reductase) (TER)	TECR GPSN2 SC2	0.00089712	0.704947	0.84758	0.798528	NSP2_1,NSP2_2,NSP2_5,NSP2_6
NSP2	P78371	T-complex protein 1 subunit beta (TCP-1-beta) (CCT-beta)	CCT2 99D8.1 CCTB	0.000557402	0.365862	1	0.798393	NSP2_3,NSP2_5
NSP2	Q9H6R4	Nucleolar protein 6 (Nucleolar RNA-associated protein) (Nrap)	NOL6	0.000125524	0.365862	1	0.79839	NSP2_3,NSP2_5
NSP2	B0QZK4	Heterochromatin protein 1-binding protein 3 (Fragment)	HP1BP3	0.000524682	0.358424	1	0.796098	NSP2_2,NSP2_4
NSP2	Q9NSD9	Phenylalanine--tRNA ligase beta subunit (EC 6.1.1.20) (Phenylalanyl-tRNA synthetase beta subunit) (PheRS)	FARSB FARSLB FRSB HSPC173	0.000243425	0.35734	1	0.795762	NSP2_1,NSP2_6
NSP2	Q9BZE4	Nucleolar GTP-binding protein 1 (Chronic renal failure gene protein) (GTP-binding protein NGB)	GTPBP4 CRFG NOG1	0.000860022	0.957851	0.727293	0.794097	NSP2_1,NSP2_2,NSP2_3,NSP2_4,NSP2_5,NSP2_6
NSP2	D6RAA6	Transmembrane protein 33 (Fragment)	TMEM33	0.000300469	0.35193	1	0.794093	NSP2_2,NSP2_4
NSP2	Q96BK5	PIN2/TERF1-interacting telomerase inhibitor 1 (Liver-related putative tumor suppressor) (Pin2-interacting protein X1) (Protein 67-11-3) (TRF1-interacting protein 1)	PINX1 LPTL LPTS	0.000204784	0.35193	1	0.794092	NSP2_2,NSP2_4
NSP2	I3L1P4	Proline-, glutamic acid- and leucine-rich protein 1 (Fragment)	PELP1	0.000498099	0.348493	1	0.793033	NSP2_1,NSP2_3
NSP2	A0A087WVM7	Ribosomal RNA small subunit methyltransferase NEP1 (Fragment)	EMG1	0.000448619	0.348493	1	0.793033	NSP2_1,NSP2_3
NSP2	Q15084	Protein disulfide-isomerase A6 (EC 5.3.4.1) (Endoplasmic reticulum protein 5) (ER protein 5) (ERp5) (Protein disulfide isomerase P5) (Thioredoxin domain-containing protein 7)	PDIA6 ERP5 P5 TXNDC7	0.000155015	0.348493	1	0.793031	NSP2_1,NSP2_3
NSP2	O60287	Nucleolar pre-ribosomal-associated protein 1 (Nucleolar protein 254 kDa) (URB1 ribosome biogenesis 1 homolog)	URB1 C21orf108 KIAA0539 NOP254 NPA1	2.93126e-05	0.348493	1	0.793031	NSP2_1,NSP2_3
NSP2	P14866	Heterogeneous nuclear ribonucleoprotein L (hnRNP L)	HNRNPL HNRPL P/OKcl.14	0.000405884	0.347405	1	0.792697	NSP2_3,NSP2_6
NSP2	M0R3F6	SURP and G-patch domain-containing protein 2	SUGP2	0.000198393	0.346881	1	0.792534	NSP2_4,NSP2_5
NSP2	P11586	C-1-tetrahydrofolate synthase, cytoplasmic (C1-THF synthase) [Cleaved into: C-1-tetrahydrofolate synthase, cytoplasmic, N-terminally processed] [Includes: Methylenetetrahydrofolate dehydrogenase (EC 1.5.1.5); Methenyltetrahydrofolate cyclohydrolase (EC 3.5.4.9); Formyltetrahydrofolate synthetase (EC 6.3.4.3)]	MTHFD1 MTHFC MTHFD	0.000711872	0.897875	0.750922	0.79179	NSP2_1,NSP2_2,NSP2_3,NSP2_4,NSP2_5,NSP2_6
NSP2	P56192	Methionine--tRNA ligase, cytoplasmic (EC 6.1.1.10) (Methionyl-tRNA synthetase) (MetRS)	MARS1 MARS	0.000534885	0.943332	0.729669	0.791245	NSP2_1,NSP2_2,NSP2_3,NSP2_4,NSP2_5,NSP2_6
NSP2	Q5QPJ9	Dolichol-phosphate mannosyltransferase subunit 1 (EC 2.4.1.83) (Fragment)	DPM1	0.000311181	0.342082	1	0.791055	NSP2_1,NSP2_6
NSP2	A0A1B0GUE9	Dedicator of cytokinesis protein 7	DOCK7	0.000113701	0.342082	1	0.791053	NSP2_1,NSP2_6
NSP2	A0A1B0GV93	Very-long-chain 3-oxoacyl-CoA reductase	HSD17B12	0.00136844	0.959504	0.721851	0.79088	NSP2_1,NSP2_2,NSP2_3,NSP2_4,NSP2_5,NSP2_6
NSP2	P24752	Acetyl-CoA acetyltransferase, mitochondrial (EC 2.3.1.9) (Acetoacetyl-CoA thiolase) (T2)	ACAT1 ACAT MAT	0.000272106	0.335325	1	0.788969	NSP2_1,NSP2_5
NSP2	E3W994	CLIP-associating protein 2	CLASP2	5.89815e-05	0.335325	1	0.788968	NSP2_1,NSP2_5
NSP2	P31689	DnaJ homolog subfamily A member 1 (DnaJ protein homolog 2) (HSDJ) (Heat shock 40 kDa protein 4) (Heat shock protein J2) (HSJ-2) (Human DnaJ protein 2) (hDj-2)	DNAJA1 DNAJ2 HDJ2 HSJ2 HSPF4	0.00154824	0.975398	0.710922	0.788293	NSP2_1,NSP2_2,NSP2_3,NSP2_4,NSP2_5,NSP2_6
NSP2	P63267	Actin, gamma-enteric smooth muscle (Alpha-actin-3) (Gamma-2-actin) (Smooth muscle gamma-actin) [Cleaved into: Actin, gamma-enteric smooth muscle, intermediate form]	ACTG2 ACTA3 ACTL3 ACTSG	0.000491446	0.59279	0.882506	0.787863	NSP2_1,NSP2_2,NSP2_3,NSP2_4
NSP2	A0A087WVM4	Formyltetrahydrofolate synthetase (EC 6.3.4.3)	MTHFD1L	0.000582502	0.830792	0.775099	0.787666	NSP2_1,NSP2_3,NSP2_4,NSP2_5,NSP2_6
NSP2	P55265	Double-stranded RNA-specific adenosine deaminase (DRADA) (EC 3.5.4.37) (136 kDa double-stranded RNA-binding protein) (p136) (Interferon-inducible protein 4) (IFI-4) (K88DSRBP)	ADAR ADAR1 DSRAD G1P1 IFI4	0.000425603	0.742345	0.810367	0.784553	NSP2_3,NSP2_4,NSP2_5,NSP2_6
NSP2	G8JLG1	Structural maintenance of chromosomes protein	SMC1A	0.000686573	0.955408	0.711437	0.782474	NSP2_1,NSP2_2,NSP2_3,NSP2_4,NSP2_5,NSP2_6
NSP2	Q8N5F7	NF-kappa-B-activating protein	NKAP	0.000206879	0.309068	1	0.780868	NSP2_1,NSP2_2
NSP2	Q9BYG3	MKI67 FHA domain-interacting nucleolar phosphoprotein (Nucleolar phosphoprotein Nopp34) (Nucleolar protein interacting with the FHA domain of pKI-67) (hNIFK)	NIFK MKI67IP NOPP34	0.00061936	0.755165	0.798305	0.780241	NSP2_1,NSP2_2,NSP2_3,NSP2_4
NSP2	Q13885	Tubulin beta-2A chain (Tubulin beta class IIa)	TUBB2A TUBB2	0.00274847	0.390909	0.961595	0.779807	NSP2_1,NSP2_2,NSP2_3,NSP2_4,NSP2_5,NSP2_6
NSP2	E9PLA9	Caprin-1 (Fragment)	CAPRIN1	0.00052292	0.297042	1	0.777159	NSP2_1,NSP2_6
NSP2	Q9UQE7	Structural maintenance of chromosomes protein 3 (SMC protein 3) (SMC-3) (Basement membrane-associated chondroitin proteoglycan) (Bamacan) (Chondroitin sulfate proteoglycan 6) (Chromosome-associated polypeptide) (hCAP)	SMC3 BAM BMH CSPG6 SMC3L1	0.000489538	0.960515	0.699885	0.776129	NSP2_1,NSP2_2,NSP2_3,NSP2_4,NSP2_5,NSP2_6
NSP2	P53985	Monocarboxylate transporter 1 (MCT 1) (Solute carrier family 16 member 1)	SLC16A1 MCT1	0.000589141	0.884	0.730708	0.773651	NSP2_2,NSP2_3,NSP2_4,NSP2_5,NSP2_6
NSP2	P35251	Replication factor C subunit 1 (Activator 1 140 kDa subunit) (A1 140 kDa subunit) (Activator 1 large subunit) (Activator 1 subunit 1) (DNA-binding protein PO-GA) (Replication factor C 140 kDa subunit) (RF-C 140 kDa subunit) (RFC140) (Replication factor C large subunit)	RFC1 RFC140	0.00024912	0.714771	0.804745	0.772191	NSP2_1,NSP2_2,NSP2_5,NSP2_6
NSP2	Q9BUF5	Tubulin beta-6 chain (Tubulin beta class V)	TUBB6	0.00128897	0.599023	0.853331	0.769791	NSP2_1,NSP2_2,NSP2_3,NSP2_4,NSP2_6
NSP2	F8VVM2	Phosphate carrier protein, mitochondrial	SLC25A3	0.00105561	0.856896	0.733934	0.767503	NSP2_1,NSP2_3,NSP2_4,NSP2_5,NSP2_6
NSP2	I3L3Q7	Complement component 1 Q subcomponent-binding protein, mitochondrial (Fragment)	C1QBP	0.00174878	0.880825	0.722565	0.767097	NSP2_1,NSP2_2,NSP2_3,NSP2_5,NSP2_6
NSP2	Q13823	Nucleolar GTP-binding protein 2 (Autoantigen NGP-1)	GNL2 NGP1	0.00022321	0.7679	0.773318	0.767039	NSP2_1,NSP2_2,NSP2_3,NSP2_4
NSP2	Q9NVI7	ATPase family AAA domain-containing protein 3A	ATAD3A	0.000199035	0.262602	1	0.766532	NSP2_3,NSP2_5
NSP2	P28288	ATP-binding cassette sub-family D member 3 (70 kDa peroxisomal membrane protein) (PMP70)	ABCD3 PMP70 PXMP1	0.000401438	0.601013	0.84686	0.765964	NSP2_2,NSP2_3,NSP2_4
NSP2	B1ANR0	Polyadenylate-binding protein (PABP)	PABPC4 hCG_2031827	0.000532199	0.878544	0.719792	0.764485	NSP2_1,NSP2_2,NSP2_3,NSP2_4,NSP2_5,NSP2_6
NSP2	E9PF19	Transducin beta-like protein 2	TBL2	0.000890017	0.961652	0.682194	0.764354	NSP2_1,NSP2_2,NSP2_3,NSP2_4,NSP2_5,NSP2_6
NSP2	F8W0G4	Poly(rC)-binding protein 2 (Fragment)	PCBP2	0.000930644	0.87545	0.720238	0.763838	NSP2_1,NSP2_2,NSP2_3,NSP2_5,NSP2_6
NSP2	Q8N163	Cell cycle and apoptosis regulator protein 2 (Cell division cycle and apoptosis regulator protein 2) (DBIRD complex subunit KIAA1967) (Deleted in breast cancer gene 1 protein) (DBC-1) (DBC.1) (NET35) (p30 DBC)	CCAR2 DBC1 KIAA1967	0.000142685	0.246327	1	0.76151	NSP2_1,NSP2_2
NSP2	P31943	Heterogeneous nuclear ribonucleoprotein H (hnRNP H) [Cleaved into: Heterogeneous nuclear ribonucleoprotein H, N-terminally processed]	HNRNPH1 HNRPH HNRPH1	0.00254162	0.99473	0.658888	0.758593	NSP2_1,NSP2_2,NSP2_3,NSP2_4,NSP2_5,NSP2_6
NSP2	Q9UHB9	Signal recognition particle subunit SRP68 (SRP68) (Signal recognition particle 68 kDa protein)	SRP68	0.000559011	0.961961	0.673111	0.758222	NSP2_1,NSP2_2,NSP2_3,NSP2_4,NSP2_5,NSP2_6
NSP2	Q9NX58	Cell growth-regulating nucleolar protein	LYAR PNAS-5	0.00116939	0.955334	0.675761	0.757997	NSP2_1,NSP2_2,NSP2_3,NSP2_4,NSP2_5,NSP2_6
NSP2	H0YLP6	60S ribosomal protein L28	RPL28	0.00298386	0.848768	0.722514	0.757179	NSP2_1,NSP2_2,NSP2_3,NSP2_5,NSP2_6
NSP2	Q96C36	Pyrroline-5-carboxylate reductase 2 (P5C reductase 2) (P5CR 2) (EC 1.5.1.2)	PYCR2	0.00245295	0.874818	0.705754	0.753724	NSP2_1,NSP2_2,NSP2_3,NSP2_4,NSP2_5
NSP2	P07900	Heat shock protein HSP 90-alpha (EC 3.6.4.10) (Heat shock 86 kDa) (HSP 86) (HSP86) (Lipopolysaccharide-associated protein 2) (LAP-2) (LPS-associated protein 2) (Renal carcinoma antigen NY-REN-38)	HSP90AA1 HSP90A HSPC1 HSPCA	0.000549485	0.929639	0.675569	0.749934	NSP2_1,NSP2_2,NSP2_3,NSP2_4,NSP2_5,NSP2_6
NSP2	Q02978	Mitochondrial 2-oxoglutarate/malate carrier protein (OGCP) (Solute carrier family 25 member 11)	SLC25A11 SLC20A4	0.00076092	0.586599	0.82897	0.749255	NSP2_1,NSP2_2,NSP2_4
NSP2	Q9Y676	28S ribosomal protein S18b, mitochondrial (MRP-S18-b) (Mrps18-b) (S18mt-b) (28S ribosomal protein S18-2, mitochondrial) (MRP-S18-2) (Mitochondrial small ribosomal subunit protein bS18b) (Mitochondrial small ribosomal subunit protein mS40)	MRPS18B C6orf14 HSPC183 PTD017	0.000804764	0.876651	0.689703	0.743276	NSP2_1,NSP2_2,NSP2_3,NSP2_5,NSP2_6
NSP2	Q8NE71	ATP-binding cassette sub-family F member 1 (ATP-binding cassette 50) (TNF-alpha-stimulated ABC protein)	ABCF1 ABC50	0.000841021	0.944699	0.657186	0.74198	NSP2_1,NSP2_2,NSP2_3,NSP2_4,NSP2_5,NSP2_6
NSP2	I3L2C7	Gem-associated protein 4	GEMIN4	0.000296509	0.979146	0.641303	0.741717	NSP2_1,NSP2_2,NSP2_3,NSP2_4,NSP2_5,NSP2_6
NSP2	P12236	ADP/ATP translocase 3 (ADP,ATP carrier protein 3) (ADP,ATP carrier protein, isoform T2) (ANT 2) (Adenine nucleotide translocator 3) (ANT 3) (Solute carrier family 25 member 6) [Cleaved into: ADP/ATP translocase 3, N-terminally processed]	SLC25A6 AAC3 ANT3 CDABP0051	0.00120915	0.845867	0.69991	0.740778	NSP2_1,NSP2_2,NSP2_3,NSP2_4,NSP2_5,NSP2_6
NSP2	P49411	Elongation factor Tu, mitochondrial (EF-Tu) (P43)	TUFM	0.00278703	0.973042	0.639476	0.738597	NSP2_1,NSP2_2,NSP2_3,NSP2_4,NSP2_5,NSP2_6
NSP2	P11142	Heat shock cognate 71 kDa protein (EC 3.6.4.10) (Heat shock 70 kDa protein 8) (Lipopolysaccharide-associated protein 1) (LAP-1) (LPS-associated protein 1)	HSPA8 HSC70 HSP73 HSPA10	0.00125185	0.984598	0.62705	0.733634	NSP2_1,NSP2_2,NSP2_3,NSP2_4,NSP2_5,NSP2_6
NSP2	O60832	H/ACA ribonucleoprotein complex subunit DKC1 (EC 5.4.99.-) (CBF5 homolog) (Dyskerin) (Nopp140-associated protein of 57 kDa) (Nucleolar protein NAP57) (Nucleolar protein family A member 4) (snoRNP protein DKC1)	DKC1 NOLA4	0.000544263	0.854141	0.685268	0.73329	NSP2_1,NSP2_2,NSP2_3,NSP2_4,NSP2_5
NSP2	Q8N9T8	Protein KRI1 homolog	KRI1	0.00055256	0.967765	0.631308	0.731356	NSP2_1,NSP2_2,NSP2_3,NSP2_4,NSP2_5,NSP2_6
NSP2	P62906	60S ribosomal protein L10a (CSA-19) (Large ribosomal subunit protein uL1) (Neural precursor cell expressed developmentally down-regulated protein 6) (NEDD-6)	RPL10A NEDD6	0.00211261	0.972643	0.62619	0.729362	NSP2_1,NSP2_2,NSP2_3,NSP2_4,NSP2_5,NSP2_6
NSP2	P43243	Matrin-3	MATR3 KIAA0723	0.00157754	0.964381	0.626217	0.726828	NSP2_1,NSP2_2,NSP2_3,NSP2_4,NSP2_5,NSP2_6
NSP2	J3QSV6	Ribosomal L1 domain-containing protein 1 (Fragment)	RSL1D1	0.00241207	0.990524	0.612436	0.725452	NSP2_1,NSP2_2,NSP2_3,NSP2_4,NSP2_5,NSP2_6
NSP2	Q9BVA1	Tubulin beta-2B chain	TUBB2B	0.00252749	0.220938	0.958112	0.724976	NSP2_1,NSP2_2,NSP2_3,NSP2_4,NSP2_6
NSP2	Q9H2W6	39S ribosomal protein L46, mitochondrial (L46mt) (MRP-L46) (Mitochondrial large ribosomal subunit protein mL46) (P2ECSL)	MRPL46 C15orf4 LIECG2	0.000637966	0.578744	0.796493	0.724568	NSP2_2,NSP2_3,NSP2_4
NSP2	Q9Y2X3	Nucleolar protein 58 (Nucleolar protein 5)	NOP58 NOL5 NOP5 HSPC120	0.00180886	0.953645	0.627416	0.724339	NSP2_1,NSP2_2,NSP2_3,NSP2_4,NSP2_5,NSP2_6
NSP2	Q5T9A4	ATPase family AAA domain-containing protein 3B (AAA-TOB3)	ATAD3B KIAA1273 TOB3	0.000151781	0.567765	0.800915	0.724209	NSP2_2,NSP2_5,NSP2_6
NSP2	P46087	Probable 28S rRNA (cytosine(4447)-C(5))-methyltransferase (EC 2.1.1.-) (Nucleolar protein 1) (Nucleolar protein 2 homolog) (Proliferating-cell nucleolar antigen p120) (Proliferation-associated nucleolar protein p120)	NOP2 NOL1 NSUN1	0.00152933	0.971169	0.619081	0.72403	NSP2_1,NSP2_2,NSP2_3,NSP2_4,NSP2_5,NSP2_6
NSP2	Q9BQG0	Myb-binding protein 1A	MYBBP1A P160	0.00180778	0.980045	0.614689	0.72376	NSP2_1,NSP2_2,NSP2_3,NSP2_4,NSP2_5,NSP2_6
NSP2	P50991	T-complex protein 1 subunit delta (TCP-1-delta) (CCT-delta) (Stimulator of TAR RNA-binding)	CCT4 CCTD SRB	0.00112106	0.990969	0.607035	0.721879	NSP2_1,NSP2_2,NSP2_3,NSP2_4,NSP2_5,NSP2_6
NSP2	Q9Y3T9	Nucleolar complex protein 2 homolog (Protein NOC2 homolog) (NOC2-like protein) (Novel INHAT repressor)	NOC2L NIR	0.000376445	0.873719	0.657796	0.720496	NSP2_1,NSP2_2,NSP2_3,NSP2_4,NSP2_6
NSP2	Q9NW13	RNA-binding protein 28 (RNA-binding motif protein 28)	RBM28	0.000819229	0.977901	0.610088	0.719938	NSP2_1,NSP2_2,NSP2_3,NSP2_4,NSP2_5,NSP2_6
NSP2	O00567	Nucleolar protein 56 (Nucleolar protein 5A)	NOP56 NOL5A	0.00301655	0.985754	0.605376	0.719144	NSP2_1,NSP2_2,NSP2_3,NSP2_4,NSP2_5,NSP2_6
NSP2	P14868	Aspartate--tRNA ligase, cytoplasmic (EC 6.1.1.12) (Aspartyl-tRNA synthetase) (AspRS) (Cell proliferation-inducing gene 40 protein)	DARS1 DARS PIG40	0.00102588	0.938318	0.625924	0.718582	NSP2_1,NSP2_2,NSP2_3,NSP2_4,NSP2_5,NSP2_6
NSP2	Q8TDN6	Ribosome biogenesis protein BRX1 homolog (Brix domain-containing protein 2)	BRIX1 BRIX BXDC2	0.00129128	0.955045	0.614704	0.716053	NSP2_1,NSP2_2,NSP2_3,NSP2_4,NSP2_5,NSP2_6
NSP2	P62854	40S ribosomal protein S26 (Small ribosomal subunit protein eS26)	RPS26	0.00341276	0.990968	0.595279	0.713833	NSP2_1,NSP2_2,NSP2_3,NSP2_4,NSP2_5,NSP2_6
NSP2	Q5VVC9	Deleted.		0.00333951	0.951967	0.612674	0.713725	NSP2_1,NSP2_2,NSP2_3,NSP2_4,NSP2_5,NSP2_6
NSP2	P07437	Tubulin beta chain (Tubulin beta-5 chain)	TUBB TUBB5 OK/SW-cl.56	0.00396272	0.562813	0.786742	0.712988	NSP2_1,NSP2_2,NSP2_3,NSP2_4,NSP2_5,NSP2_6
NSP2	Q14684	Ribosomal RNA processing protein 1 homolog B (RRP1-like protein B)	RRP1B KIAA0179	0.00115246	0.949767	0.610953	0.711853	NSP2_1,NSP2_2,NSP2_3,NSP2_4,NSP2_5,NSP2_6
NSP2	Q5QPM1	RNA-binding protein Raly (Fragment)	RALY	0.00155569	0.758909	0.695997	0.711269	NSP2_2,NSP2_3,NSP2_4,NSP2_5
NSP2	Q13263	Transcription intermediary factor 1-beta (TIF1-beta) (E3 SUMO-protein ligase TRIM28) (EC 2.3.2.27) (KRAB-associated protein 1) (KAP-1) (KRAB-interacting protein 1) (KRIP-1) (Nuclear corepressor KAP-1) (RING finger protein 96) (RING-type E3 ubiquitin transferase TIF1-beta) (Tripartite motif-containing protein 28)	TRIM28 KAP1 RNF96 TIF1B	0.00039688	0.386753	0.860793	0.70941	NSP2_2,NSP2_4
NSP2	Q9NVP1	ATP-dependent RNA helicase DDX18 (EC 3.6.4.13) (DEAD box protein 18) (Myc-regulated DEAD box protein) (MrDb)	DDX18 cPERP-D	0.00152843	0.98694	0.586709	0.706705	NSP2_1,NSP2_2,NSP2_3,NSP2_4,NSP2_5,NSP2_6
NSP2	G3V4W0	Heterogeneous nuclear ribonucleoproteins C1/C2 (Fragment)	HNRNPC	0.00301202	0.943442	0.604627	0.705576	NSP2_1,NSP2_2,NSP2_3,NSP2_4,NSP2_5,NSP2_6
NSP2	P62316	Small nuclear ribonucleoprotein Sm D2 (Sm-D2) (snRNP core protein D2)	SNRPD2 SNRPD1	0.00292688	0.896851	0.624521	0.704839	NSP2_1,NSP2_3,NSP2_4,NSP2_5,NSP2_6
NSP2	P07814	Bifunctional glutamate/proline--tRNA ligase (Bifunctional aminoacyl-tRNA synthetase) (Cell proliferation-inducing gene 32 protein) (Glutamatyl-prolyl-tRNA synthetase) [Includes: Glutamate--tRNA ligase (EC 6.1.1.17) (Glutamyl-tRNA synthetase) (GluRS); Proline--tRNA ligase (EC 6.1.1.15) (Prolyl-tRNA synthetase)]	EPRS1 EPRS GLNS PARS QARS QPRS PIG32	0.00114767	0.956103	0.597834	0.704815	NSP2_1,NSP2_2,NSP2_3,NSP2_4,NSP2_5,NSP2_6
NSP2	P30050	60S ribosomal protein L12 (Large ribosomal subunit protein uL11)	RPL12	0.00447899	0.98952	0.58266	0.704743	NSP2_1,NSP2_2,NSP2_3,NSP2_4,NSP2_5,NSP2_6
NSP2	Q53EL6	Programmed cell death protein 4 (Neoplastic transformation inhibitor protein) (Nuclear antigen H731-like) (Protein 197/15a)	PDCD4 H731	0.000408356	0.586166	0.763522	0.704254	NSP2_3,NSP2_4,NSP2_5
NSP2	J3QSY4	Ribonucloprotein	NHP2	0.00156284	0.612879	0.745659	0.700257	NSP2_3,NSP2_4,NSP2_6
NSP2	Q9BQE3	Tubulin alpha-1C chain (Alpha-tubulin 6) (Tubulin alpha-6 chain) [Cleaved into: Detyrosinated tubulin alpha-1C chain]	TUBA1C TUBA6	0.00251905	0.47558	0.806452	0.699576	NSP2_1,NSP2_2,NSP2_3,NSP2_4,NSP2_5,NSP2_6
NSP2	Q92499	ATP-dependent RNA helicase DDX1 (EC 3.6.4.13) (DEAD box protein 1) (DEAD box protein retinoblastoma) (DBP-RB)	DDX1	0.00195007	0.947469	0.592412	0.698439	NSP2_1,NSP2_2,NSP2_3,NSP2_4,NSP2_5,NSP2_6
NSP2	H0YIB4	Serine/arginine-rich-splicing factor 9 (Fragment)	SRSF9	0.00247356	0.972835	0.580785	0.698298	NSP2_1,NSP2_2,NSP2_3,NSP2_4,NSP2_5,NSP2_6
NSP2	Q7KZF4	Staphylococcal nuclease domain-containing protein 1 (EC 3.1.31.1) (100 kDa coactivator) (EBNA2 coactivator p100) (Tudor domain-containing protein 11) (p100 co-activator)	SND1 TDRD11	0.000898519	0.972668	0.579757	0.697532	NSP2_1,NSP2_2,NSP2_3,NSP2_4,NSP2_5,NSP2_6
NSP2	P62753	40S ribosomal protein S6 (Phosphoprotein NP33) (Small ribosomal subunit protein eS6)	RPS6 OK/SW-cl.2	0.00469068	0.999022	0.567838	0.697515	NSP2_1,NSP2_2,NSP2_3,NSP2_4,NSP2_5,NSP2_6
NSP2	P51116	Fragile X mental retardation syndrome-related protein 2	FXR2 FMR1L2	0.000473054	0.708737	0.697046	0.696501	NSP2_1,NSP2_3,NSP2_5,NSP2_6
NSP2	P53621	Coatomer subunit alpha (Alpha-coat protein) (Alpha-COP) (HEP-COP) (HEPCOP) [Cleaved into: Xenin (Xenopsin-related peptide); Proxenin]	COPA	0.00026058	0.748775	0.677266	0.695294	NSP2_1,NSP2_2,NSP2_3,NSP2_6
NSP2	P62266	40S ribosomal protein S23 (Small ribosomal subunit protein uS12)	RPS23	0.0049999	0.951094	0.585082	0.69455	NSP2_1,NSP2_2,NSP2_3,NSP2_4,NSP2_5,NSP2_6
NSP2	Q71U36	Tubulin alpha-1A chain (Alpha-tubulin 3) (Tubulin B-alpha-1) (Tubulin alpha-3 chain) [Cleaved into: Detyrosinated tubulin alpha-1A chain]	TUBA1A TUBA3	0.00297542	0.246499	0.898868	0.692253	NSP2_1,NSP2_2,NSP2_3,NSP2_4,NSP2_5,NSP2_6
NSP2	O60814	Histone H2B type 1-K (H2B K) (HIRA-interacting protein 1)	H2BC12 H2BFT HIRIP1 HIST1H2BK	0.00333894	0.907877	0.601037	0.692144	NSP2_1,NSP2_2,NSP2_3,NSP2_4,NSP2_5,NSP2_6
NSP2	Q13547	Histone deacetylase 1 (HD1) (EC 3.5.1.98)	HDAC1 RPD3L1	0.000386543	0.773402	0.661347	0.69198	NSP2_1,NSP2_2,NSP2_3,NSP2_5,NSP2_6
NSP2	Q07065	Cytoskeleton-associated protein 4 (63-kDa cytoskeleton-linking membrane protein) (Climp-63) (p63)	CKAP4	0.00205294	0.970291	0.572665	0.691944	NSP2_1,NSP2_2,NSP2_3,NSP2_4,NSP2_5,NSP2_6
NSP2	Q8IYB3	Serine/arginine repetitive matrix protein 1 (SR-related nuclear matrix protein of 160 kDa) (SRm160) (Ser/Arg-related nuclear matrix protein)	SRRM1 SRM160	0.000207515	0.75262	0.668831	0.690698	NSP2_1,NSP2_2,NSP2_3,NSP2_4
NSP2	P05141	ADP/ATP translocase 2 (ADP,ATP carrier protein 2) (ADP,ATP carrier protein, fibroblast isoform) (Adenine nucleotide translocator 2) (ANT 2) (Solute carrier family 25 member 5) [Cleaved into: ADP/ATP translocase 2, N-terminally processed]	SLC25A5 AAC2 ANT2	0.00213309	0.974007	0.569007	0.690583	NSP2_1,NSP2_2,NSP2_3,NSP2_4,NSP2_5,NSP2_6
NSP2	P61221	ATP-binding cassette sub-family E member 1 (2'-5'-oligoadenylate-binding protein) (HuHP68) (RNase L inhibitor) (Ribonuclease 4 inhibitor) (RNS4I)	ABCE1 RLI RNASEL1 RNASELI RNS4I OK/SW-cl.40	0.000667692	0.768177	0.661548	0.690507	NSP2_1,NSP2_3,NSP2_5,NSP2_6
NSP2	Q7Z2W4	Zinc finger CCCH-type antiviral protein 1 (ADP-ribosyltransferase diphtheria toxin-like 13) (ARTD13) (Inactive Poly [ADP-ribose] polymerase 13) (PARP13) (Zinc finger CCCH domain-containing protein 2) (Zinc finger antiviral protein) (ZAP)	ZC3HAV1 ZC3HDC2 PRO1677	0.000145588	0.612857	0.729474	0.689147	NSP2_1,NSP2_2,NSP2_4
NSP2	P09001	39S ribosomal protein L3, mitochondrial (L3mt) (MRP-L3) (Mitochondrial large ribosomal subunit protein uL3m)	MRPL3 MRL3 RPML3	0.000406338	0.612879	0.729427	0.689123	NSP2_3,NSP2_4,NSP2_6
NSP2	X1WI28	60S ribosomal protein L10 (Fragment)	RPL10	0.00413516	0.976481	0.565396	0.688883	NSP2_1,NSP2_2,NSP2_3,NSP2_4,NSP2_5,NSP2_6
NSP2	P62318	Small nuclear ribonucleoprotein Sm D3 (Sm-D3) (snRNP core protein D3)	SNRPD3	0.00293266	0.969601	0.567137	0.687946	NSP2_1,NSP2_2,NSP2_3,NSP2_4,NSP2_5,NSP2_6
NSP2	F8WJN3	Cleavage and polyadenylation specificity factor subunit 6	CPSF6	0.000943622	0.944592	0.575668	0.686067	NSP2_1,NSP2_2,NSP2_3,NSP2_4,NSP2_5,NSP2_6
NSP2	P04350	Tubulin beta-4A chain (Tubulin 5 beta) (Tubulin beta-4 chain)	TUBB4A TUBB4 TUBB5	0.00236047	5.58111e-11	1	0.685524	NSP2_1
NSP2	M0QX76	40S ribosomal protein S16 (Fragment)	RPS16	0.00134171	5.58111e-11	1	0.685518	NSP2_2
NSP2	Q05639	Elongation factor 1-alpha 2 (EF-1-alpha-2) (Eukaryotic elongation factor 1 A-2) (eEF1A-2) (Statin-S1)	EEF1A2 EEF1AL STN	0.00117134	5.58111e-11	1	0.685517	NSP2_1
NSP2	G3V1A1	60S ribosomal protein L8 (Ribosomal protein L8, isoform CRA_a)	RPL8 hCG_24000	0.000985208	5.58111e-11	1	0.685516	NSP2_4
NSP2	H0YHA7	60S ribosomal protein L18 (Fragment)	RPL18	0.000945112	5.58111e-11	1	0.685516	NSP2_4
NSP2	E5RIP1	40S ribosomal protein S20	RPS20	0.000912725	5.58111e-11	1	0.685515	NSP2_2
NSP2	J3KT29	60S ribosomal protein L23	RPL23	0.000901633	5.58111e-11	1	0.685515	NSP2_1
NSP2	M0R1M5	40S ribosomal protein S16 (Fragment)	RPS16	0.000873358	5.58111e-11	1	0.685515	NSP2_6
NSP2	C9JD32	60S ribosomal protein L23 (Fragment)	RPL23	0.000797976	5.58111e-11	1	0.685515	NSP2_3
NSP2	D6RAN4	60S ribosomal protein L9 (Fragment)	RPL9	0.000789739	5.58111e-11	1	0.685515	NSP2_6
NSP2	J3KPE3	Receptor of-activated protein C kinase 1	RACK1	0.000775338	5.58111e-11	1	0.685515	NSP2_5
NSP2	M0QXL5	rRNA 2'-O-methyltransferase fibrillarin (Fragment)	FBL	0.000767695	5.58111e-11	1	0.685515	NSP2_4
NSP2	P06576	ATP synthase subunit beta, mitochondrial (EC 7.1.2.2) (ATP synthase F1 subunit beta)	ATP5F1B ATP5B ATPMB ATPSB	0.000732027	5.58111e-11	1	0.685514	NSP2_1
NSP2	P25705	ATP synthase subunit alpha, mitochondrial (ATP synthase F1 subunit alpha)	ATP5F1A ATP5A ATP5A1 ATP5AL2 ATPM	0.00069286	5.58111e-11	1	0.685514	NSP2_1
NSP2	J3KT73	60S ribosomal protein L38	RPL38	0.000631143	5.58111e-11	1	0.685514	NSP2_1
NSP2	O43175	D-3-phosphoglycerate dehydrogenase (3-PGDH) (EC 1.1.1.95) (2-oxoglutarate reductase) (EC 1.1.1.399) (Malate dehydrogenase) (EC 1.1.1.37)	PHGDH PGDH3	0.000584483	5.58111e-11	1	0.685513	NSP2_1
NSP2	F8VPE8	60S acidic ribosomal protein P0 (Fragment)	RPLP0	0.000568447	5.58111e-11	1	0.685513	NSP2_1
NSP2	G3V4C1	Heterogeneous nuclear ribonucleoproteins C1/C2	HNRNPC	0.000514425	5.58111e-11	1	0.685513	NSP2_1
NSP2	P23258	Tubulin gamma-1 chain (Gamma-1-tubulin) (Gamma-tubulin complex component 1) (GCP-1)	TUBG1 TUBG	0.000485599	5.58111e-11	1	0.685513	NSP2_1
NSP2	A0A087WY03	Splicing regulatory glutamine/lysine-rich protein 1	SREK1	0.000461067	5.58111e-11	1	0.685513	NSP2_2
NSP2	B7Z9I1	Medium-chain specific acyl-CoA dehydrogenase, mitochondrial (EC 1.3.8.7)	ACADM	0.000445898	5.58111e-11	1	0.685513	NSP2_1
NSP2	H0YFC6	GTP-binding nuclear protein Ran (Fragment)	RAN	0.000438165	5.58111e-11	1	0.685513	NSP2_4
NSP2	Q6DRA6	Putative histone H2B type 2-D (H2B-clustered histone 19 pseudogene)	H2BC19P HIST2H2BD	0.000427413	5.58111e-11	1	0.685513	NSP2_4
NSP2	P83881	60S ribosomal protein L36a (60S ribosomal protein L44) (Cell growth-inhibiting gene 15 protein) (Cell migration-inducing gene 6 protein) (Large ribosomal subunit protein eL42)	RPL36A RPL44 GIG15 MIG6	0.000411022	5.58111e-11	1	0.685512	NSP2_4
NSP2	C9JXZ7	Replication factor C subunit 4 (Fragment)	RFC4	0.000409011	5.58111e-11	1	0.685512	NSP2_6
NSP2	C9JW37	26S proteasome regulatory subunit RPN11 (Fragment)	PSMD14	0.000402354	5.58111e-11	1	0.685512	NSP2_1
NSP2	H0YJB9	RNA transcription, translation and transport factor protein (Fragment)	RTRAF	0.000397871	5.58111e-11	1	0.685512	NSP2_5
NSP2	H0YAL7	Eukaryotic translation elongation factor 1 epsilon-1 (Fragment)	EEF1E1	0.000380697	5.58111e-11	1	0.685512	NSP2_5
NSP2	Q15388	Mitochondrial import receptor subunit TOM20 homolog (Mitochondrial 20 kDa outer membrane protein) (Outer mitochondrial membrane receptor Tom20)	TOMM20 KIAA0016	0.000357546	5.58111e-11	1	0.685512	NSP2_5
NSP2	Q96KK5	Histone H2A type 1-H (H2A-clustered histone 12) (Histone H2A/s)	H2AC12 HIST1H2AH HIST1H2AI	0.000354949	5.58111e-11	1	0.685512	NSP2_2
NSP2	H0YCQ8	Eukaryotic translation initiation factor 3 subunit M (Fragment)	EIF3M	0.000349671	5.58111e-11	1	0.685512	NSP2_5
NSP2	H0Y3V8	Sphingosine-1-phosphate lyase 1 (Fragment)	SGPL1	0.000341511	5.58111e-11	1	0.685512	NSP2_4
NSP2	A0A087X1X7	Elongation factor 1-delta	EEF1D	0.000341158	5.58111e-11	1	0.685512	NSP2_1
NSP2	H0Y8H2	Kinesin-like protein KIF2A (Fragment)	KIF2A	0.000338815	5.58111e-11	1	0.685512	NSP2_2
NSP2	D6REL4	Protein Red (Fragment)	IK	0.000331408	5.58111e-11	1	0.685512	NSP2_6
NSP2	P12004	Proliferating cell nuclear antigen (PCNA) (Cyclin)	PCNA	0.000328871	5.58111e-11	1	0.685512	NSP2_1
NSP2	C9IYL4	General transcription factor IIE subunit 1 (Fragment)	GTF2E1	0.000327616	5.58111e-11	1	0.685512	NSP2_1
NSP2	E9PRQ6	Acetyl-CoA acetyltransferase, mitochondrial	ACAT1	0.000326449	5.58111e-11	1	0.685512	NSP2_2
NSP2	P40939	Trifunctional enzyme subunit alpha, mitochondrial (78 kDa gastrin-binding protein) (Monolysocardiolipin acyltransferase) (EC 2.3.1.-) (TP-alpha) [Includes: Long-chain enoyl-CoA hydratase (EC 4.2.1.17); Long chain 3-hydroxyacyl-CoA dehydrogenase (EC 1.1.1.211)]	HADHA HADH	0.00031306	5.58111e-11	1	0.685512	NSP2_1
NSP2	Q96A35	39S ribosomal protein L24, mitochondrial (L24mt) (MRP-L24) (Mitochondrial large ribosomal subunit protein uL24m)	MRPL24	0.000307185	5.58111e-11	1	0.685512	NSP2_3
NSP2	P09234	U1 small nuclear ribonucleoprotein C (U1 snRNP C) (U1-C) (U1C)	SNRPC	0.000293959	5.58111e-11	1	0.685512	NSP2_4
NSP2	Q92979	Ribosomal RNA small subunit methyltransferase NEP1 (EC 2.1.1.-) (18S rRNA (pseudouridine(1248)-N1)-methyltransferase) (18S rRNA Psi1248 methyltransferase) (Nucleolar protein EMG1 homolog) (Protein C2f) (Ribosome biogenesis protein NEP1)	EMG1 C2F	0.000287886	5.58111e-11	1	0.685512	NSP2_4
NSP2	Q14011	Cold-inducible RNA-binding protein (A18 hnRNP) (Glycine-rich RNA-binding protein CIRP)	CIRBP A18HNRNP CIRP	0.000273862	5.58111e-11	1	0.685512	NSP2_3
NSP2	H9KV77	Coordinator of PRMT5 and differentiation stimulator	COPRS	0.000271611	5.58111e-11	1	0.685512	NSP2_4
NSP2	G3V3C7	DNA-(apurinic or apyrimidinic site) endonuclease (EC 3.1.-.-) (Fragment)	APEX1	0.000267529	5.58111e-11	1	0.685512	NSP2_3
NSP2	H7C0T1	Uncharacterized protein C7orf50 (Fragment)	C7orf50	0.00026308	5.58111e-11	1	0.685512	NSP2_2
NSP2	A0A0C4DG22	RNA exonuclease 4 (Fragment)	REXO4	0.000250176	5.58111e-11	1	0.685511	NSP2_3
NSP2	F8VR82	Serine/threonine-protein phosphatase (EC 3.1.3.16)	PPP1CC	0.00024706	5.58111e-11	1	0.685511	NSP2_3
NSP2	Q9NQ92	Coordinator of PRMT5 and differentiation stimulator (Cooperator of PRMT5) (Protein TTP1)	COPRS C17orf79 COPR5	0.000245734	5.58111e-11	1	0.685511	NSP2_2
NSP2	Q9UJZ1	Stomatin-like protein 2, mitochondrial (SLP-2) (EPB72-like protein 2) (Paraprotein target 7) (Paratarg-7)	STOML2 SLP2 HSPC108	0.000245244	5.58111e-11	1	0.685511	NSP2_1
NSP2	A0A024QZP7	Cell division cycle 2, G1 to S and G2 to M, isoform CRA_a (Cyclin-dependent kinase 1)	CDK1 CDC2 hCG_40242	0.000243062	5.58111e-11	1	0.685511	NSP2_1
NSP2	Q9H0U6	39S ribosomal protein L18, mitochondrial (L18mt) (MRP-L18) (Mitochondrial large ribosomal subunit protein uL18m)	MRPL18 HSPC071	0.000240449	5.58111e-11	1	0.685511	NSP2_2
NSP2	J3KNJ2	Eukaryotic translation initiation factor 3 subunit M (Fragment)	EIF3M	0.000234937	5.58111e-11	1	0.685511	NSP2_3
NSP2	E5RHF4	39S ribosomal protein L15, mitochondrial (Fragment)	MRPL15	0.000232576	5.58111e-11	1	0.685511	NSP2_3
NSP2	A0A0U1RRI3	Unconventional myosin-Ib (Fragment)	MYO1B	0.000227993	5.58111e-11	1	0.685511	NSP2_3
NSP2	H7C3K3	Arf-GAP with coiled-coil, ANK repeat and PH domain-containing protein 2 (Fragment)	ACAP2	0.000227111	5.58111e-11	1	0.685511	NSP2_5
NSP2	Q5JW28	Double-stranded RNA-binding protein Staufen homolog 1 (Fragment)	STAU1	0.000226875	5.58111e-11	1	0.685511	NSP2_3
NSP2	P06733	Alpha-enolase (EC 4.2.1.11) (2-phospho-D-glycerate hydro-lyase) (C-myc promoter-binding protein) (Enolase 1) (MBP-1) (MPB-1) (Non-neural enolase) (NNE) (Phosphopyruvate hydratase) (Plasminogen-binding protein)	ENO1 ENO1L1 MBPB1 MPB1	0.000225619	5.58111e-11	1	0.685511	NSP2_1
NSP2	A0A0D9SFL3	RNA-binding protein EWS	EWSR1	0.000222129	5.58111e-11	1	0.685511	NSP2_6
NSP2	A2IDC7	39S ribosomal protein L28, mitochondrial (Fragment)	MRPL28	0.000220393	5.58111e-11	1	0.685511	NSP2_3
NSP2	B4DP62	Solute carrier family 25 (Mitochondrial carrier citrate transporter), member 1, isoform CRA_b (Tricarboxylate transport protein, mitochondrial) (cDNA FLJ60026, highly similar to Tricarboxylate transport protein, mitochondrial)	SLC25A1 hCG_17246	0.000220393	5.58111e-11	1	0.685511	NSP2_3
NSP2	P62304	Small nuclear ribonucleoprotein E (snRNP-E) (Sm protein E) (Sm-E) (SmE)	SNRPE	0.000218968	5.58111e-11	1	0.685511	NSP2_1
NSP2	D6RF44	Heterogeneous nuclear ribonucleoprotein D0 (Fragment)	HNRNPD	0.000217063	5.58111e-11	1	0.685511	NSP2_6
NSP2	O75251	NADH dehydrogenase [ubiquinone] iron-sulfur protein 7, mitochondrial (EC 7.1.1.2) (Complex I-20kD) (CI-20kD) (NADH-ubiquinone oxidoreductase 20 kDa subunit) (PSST subunit)	NDUFS7	0.000216274	5.58111e-11	1	0.685511	NSP2_3
NSP2	G5E972	Lamina-associated polypeptide 2, isoforms beta/gamma (Thymopoietin, isoform CRA_d)	TMPO hCG_2015322	0.000212969	5.58111e-11	1	0.685511	NSP2_2
NSP2	G3V1A4	Cofilin, non-muscle isoform (Cofilin-1)	CFL1 hCG_2039457	0.000211765	5.58111e-11	1	0.685511	NSP2_1
NSP2	P48047	ATP synthase subunit O, mitochondrial (ATP synthase peripheral stalk subunit OSCP) (Oligomycin sensitivity conferral protein) (OSCP)	ATP5PO ATP5O ATPO	0.000203402	5.58111e-11	1	0.685511	NSP2_1
NSP2	P33992	DNA replication licensing factor MCM5 (EC 3.6.4.12) (CDC46 homolog) (P1-CDC46)	MCM5 CDC46	0.000201087	5.58111e-11	1	0.685511	NSP2_1
NSP2	A0A0G2JJZ9	Spliceosome RNA helicase DDX39B (Fragment)	DDX39B	0.000200069	5.58111e-11	1	0.685511	NSP2_3
NSP2	P67870	Casein kinase II subunit beta (CK II beta) (Phosvitin) (Protein G5a)	CSNK2B CK2N G5A	0.000197892	5.58111e-11	1	0.685511	NSP2_2
NSP2	Q4TT37	39S ribosomal protein L28, mitochondrial (Fragment)	MRPL28	0.000197641	5.58111e-11	1	0.685511	NSP2_4
NSP2	P17812	CTP synthase 1 (EC 6.3.4.2) (CTP synthetase 1) (UTP--ammonia ligase 1)	CTPS1 CTPS	0.000195081	5.58111e-11	1	0.685511	NSP2_1
NSP2	K7EJE8	Lon protease homolog, mitochondrial (EC 3.4.21.53) (Lon protease-like protein) (LONP) (Mitochondrial ATP-dependent protease Lon) (Serine protease 15)	LONP1	0.000190014	5.58111e-11	1	0.685511	NSP2_1
NSP2	H0YLU7	Electron transfer flavoprotein subunit alpha, mitochondrial (Fragment)	ETFA	0.000186275	5.58111e-11	1	0.685511	NSP2_1
NSP2	X6R2L4	RuvB-like helicase (EC 3.6.4.12)	RUVBL2	0.000183579	5.58111e-11	1	0.685511	NSP2_4
NSP2	P54886	Delta-1-pyrroline-5-carboxylate synthase (P5CS) (Aldehyde dehydrogenase family 18 member A1) [Includes: Glutamate 5-kinase (GK) (EC 2.7.2.11) (Gamma-glutamyl kinase); Gamma-glutamyl phosphate reductase (GPR) (EC 1.2.1.41) (Glutamate-5-semialdehyde dehydrogenase) (Glutamyl-gamma-semialdehyde dehydrogenase)]	ALDH18A1 GSAS P5CS PYCS	0.000175892	5.58111e-11	1	0.685511	NSP2_1
NSP2	Q9Y3D7	Mitochondrial import inner membrane translocase subunit TIM16 (Mitochondria-associated granulocyte macrophage CSF-signaling molecule) (Presequence translocated-associated motor subunit PAM16)	PAM16 MAGMAS TIM16 TIMM16 CGI-136	0.000171671	5.58111e-11	1	0.685511	NSP2_1
NSP2	H7C4G5	RuvB-like helicase (EC 3.6.4.12) (Fragment)	RUVBL1	0.000170756	5.58111e-11	1	0.685511	NSP2_4
NSP2	Q5VY93	Rho guanine nucleotide exchange factor 2	ARHGEF2	0.000170051	5.58111e-11	1	0.685511	NSP2_2
NSP2	P55809	Succinyl-CoA:3-ketoacid coenzyme A transferase 1, mitochondrial (EC 2.8.3.5) (3-oxoacid CoA-transferase 1) (Somatic-type succinyl-CoA:3-oxoacid CoA-transferase) (SCOT-s)	OXCT1 OXCT SCOT	0.000168305	5.58111e-11	1	0.685511	NSP2_1
NSP2	F8W895	G patch domain-containing protein 4 (Fragment)	GPATCH4	0.000167504	5.58111e-11	1	0.685511	NSP2_2
NSP2	Q9Y5M8	Signal recognition particle receptor subunit beta (SR-beta) (Protein APMCF1)	SRPRB PSEC0230	0.000166258	5.58111e-11	1	0.685511	NSP2_2
NSP2	H0Y8E6	DNA replication licensing factor MCM2 (EC 3.6.4.12) (Minichromosome maintenance protein 2) (Fragment)	MCM2	0.000163329	5.58111e-11	1	0.685511	NSP2_1
NSP2	P14618	Pyruvate kinase PKM (EC 2.7.1.40) (Cytosolic thyroid hormone-binding protein) (CTHBP) (Opa-interacting protein 3) (OIP-3) (Pyruvate kinase 2/3) (Pyruvate kinase muscle isozyme) (Thyroid hormone-binding protein 1) (THBP1) (Tumor M2-PK) (p58)	PKM OIP3 PK2 PK3 PKM2	0.000163185	5.58111e-11	1	0.685511	NSP2_1
NSP2	H3BNI9	Casein kinase II subunit alpha'	CSNK2A2	0.000162967	5.58111e-11	1	0.685511	NSP2_3
NSP2	Q9Y2L1	Exosome complex exonuclease RRP44 (EC 3.1.13.-) (EC 3.1.26.-) (Protein DIS3 homolog) (Ribosomal RNA-processing protein 44)	DIS3 KIAA1008 RRP44	0.000162567	5.58111e-11	1	0.685511	NSP2_1
NSP2	F8VSC5	SCY1-like protein 2 (Fragment)	SCYL2	0.000153278	5.58111e-11	1	0.685511	NSP2_1
NSP2	Q96I99	Succinate--CoA ligase [GDP-forming] subunit beta, mitochondrial (EC 6.2.1.4) (GTP-specific succinyl-CoA synthetase subunit beta) (G-SCS) (GTPSCS) (Succinyl-CoA synthetase beta-G chain) (SCS-betaG)	SUCLG2	0.000152551	5.58111e-11	1	0.685511	NSP2_1
NSP2	P30084	Enoyl-CoA hydratase, mitochondrial (EC 4.2.1.17) (Enoyl-CoA hydratase 1) (Short-chain enoyl-CoA hydratase) (SCEH)	ECHS1	0.000150588	5.58111e-11	1	0.685511	NSP2_1
NSP2	F5GYV5	ADP-ribosylation factor-like protein 6-interacting protein 4 (Fragment)	ARL6IP4	0.000149713	5.58111e-11	1	0.685511	NSP2_1
NSP2	Q92947	Glutaryl-CoA dehydrogenase, mitochondrial (GCD) (EC 1.3.8.6)	GCDH	0.000147315	5.58111e-11	1	0.685511	NSP2_1
NSP2	Q99848	Probable rRNA-processing protein EBP2 (EBNA1-binding protein 2) (Nucleolar protein p40)	EBNA1BP2 EBP2	0.000146464	5.58111e-11	1	0.685511	NSP2_3
NSP2	Q6UXN9	WD repeat-containing protein 82 (Protein TMEM113) (Swd2)	WDR82 TMEM113 WDR82A UNQ9342/PRO34047	0.000145543	5.58111e-11	1	0.685511	NSP2_3
NSP2	P53007	Tricarboxylate transport protein, mitochondrial (Citrate transport protein) (CTP) (Solute carrier family 25 member 1) (Tricarboxylate carrier protein)	SLC25A1 SLC20A3	0.000144736	5.58111e-11	1	0.685511	NSP2_2
NSP2	A0A087X2D5	39S ribosomal protein L45, mitochondrial	MRPL45	0.000144633	5.58111e-11	1	0.685511	NSP2_3
NSP2	F5GZQ3	Trifunctional enzyme subunit beta, mitochondrial	HADHB	0.000143059	5.58111e-11	1	0.685511	NSP2_1
NSP2	E7ETR0	RuvB-like helicase (EC 3.6.4.12)	RUVBL1	0.00014153	5.58111e-11	1	0.685511	NSP2_2
NSP2	A8MW50	L-lactate dehydrogenase (EC 1.1.1.27) (Fragment)	LDHB	0.00014056	5.58111e-11	1	0.685511	NSP2_1
NSP2	H7C4C8	T-complex protein 1 subunit theta (Fragment)	CCT8	0.000138893	5.58111e-11	1	0.685511	NSP2_2
NSP2	P51553	Isocitrate dehydrogenase [NAD] subunit gamma, mitochondrial (Isocitric dehydrogenase subunit gamma) (NAD(+)-specific ICDH subunit gamma)	IDH3G	0.000138266	5.58111e-11	1	0.685511	NSP2_1
NSP2	H0YL72	Isocitrate dehydrogenase [NAD] subunit alpha, mitochondrial	IDH3A	0.000132055	5.58111e-11	1	0.685511	NSP2_1
NSP2	Q6YN16	Hydroxysteroid dehydrogenase-like protein 2 (EC 1.-.-.-) (Short chain dehydrogenase/reductase family 13C member 1)	HSDL2 C9orf99 SDR13C1	0.000130212	5.58111e-11	1	0.685511	NSP2_1
NSP2	Q14444	Caprin-1 (Cell cycle-associated protein 1) (Cytoplasmic activation- and proliferation-associated protein 1) (GPI-anchored membrane protein 1) (GPI-anchored protein p137) (GPI-p137) (p137GPI) (Membrane component chromosome 11 surface marker 1) (RNA granule protein 105)	CAPRIN1 GPIAP1 GPIP137 M11S1 RNG105	0.00013019	5.58111e-11	1	0.685511	NSP2_3
NSP2	Q9BXW7	Haloacid dehalogenase-like hydrolase domain-containing 5 (Cat eye syndrome critical region protein 5)	HDHD5 CECR5	0.000127731	5.58111e-11	1	0.685511	NSP2_1
NSP2	P19784	Casein kinase II subunit alpha' (CK II alpha') (EC 2.7.11.1)	CSNK2A2 CK2A2	0.000124186	5.58111e-11	1	0.685511	NSP2_4
NSP2	P33991	DNA replication licensing factor MCM4 (EC 3.6.4.12) (CDC21 homolog) (P1-CDC21)	MCM4 CDC21	0.000122342	5.58111e-11	1	0.685511	NSP2_1
NSP2	Q00610	Clathrin heavy chain 1 (Clathrin heavy chain on chromosome 17) (CLH-17)	CLTC CLH17 CLTCL2 KIAA0034	0.00011716	5.58111e-11	1	0.685511	NSP2_1
NSP2	H0YCR7	Ribonuclease inhibitor (Fragment)	RNH1	0.000116624	5.58111e-11	1	0.685511	NSP2_1
NSP2	A0A087WVC1	RNA helicase (EC 3.6.4.13)	DDX50	0.000114907	5.58111e-11	1	0.685511	NSP2_1
NSP2	A0A1B0GUB2	Parafibromin	CDC73	0.000113312	5.58111e-11	1	0.685511	NSP2_5
NSP2	O43837	Isocitrate dehydrogenase [NAD] subunit beta, mitochondrial (Isocitric dehydrogenase subunit beta) (NAD(+)-specific ICDH subunit beta)	IDH3B	0.000112057	5.58111e-11	1	0.685511	NSP2_1
NSP2	J3QLS3	28S ribosomal protein S7, mitochondrial	MRPS7	0.000111765	5.58111e-11	1	0.685511	NSP2_1
NSP2	P46060	Ran GTPase-activating protein 1 (RanGAP1)	RANGAP1 KIAA1835 SD	0.000111571	5.58111e-11	1	0.685511	NSP2_1
NSP2	G3V540	Glycine hydroxymethyltransferase (EC 2.1.2.1)	SHMT2	0.000111186	5.58111e-11	1	0.685511	NSP2_1
NSP2	Q5JTZ9	Alanine--tRNA ligase, mitochondrial (EC 6.1.1.7) (Alanyl-tRNA synthetase) (AlaRS)	AARS2 AARSL KIAA1270	0.000110045	5.58111e-11	1	0.685511	NSP2_1
NSP2	Q14240	Eukaryotic initiation factor 4A-II (eIF-4A-II) (eIF4A-II) (EC 3.6.4.13) (ATP-dependent RNA helicase eIF4A-2)	EIF4A2 DDX2B EIF4F	0.000109935	5.58111e-11	1	0.685511	NSP2_3
NSP2	P51398	28S ribosomal protein S29, mitochondrial (MRP-S29) (S29mt) (Death-associated protein 3) (DAP-3) (Ionizing radiation resistance conferring protein) (Mitochondrial small ribosomal subunit protein mS29)	DAP3 MRPS29	0.000108289	5.58111e-11	1	0.685511	NSP2_2
NSP2	P49915	GMP synthase [glutamine-hydrolyzing] (EC 6.3.5.2) (GMP synthetase) (Glutamine amidotransferase)	GMPS	0.000107911	5.58111e-11	1	0.685511	NSP2_1
NSP2	P62333	26S proteasome regulatory subunit 10B (26S proteasome AAA-ATPase subunit RPT4) (Proteasome 26S subunit ATPase 6) (Proteasome subunit p42)	PSMC6 SUG2	0.000107027	5.58111e-11	1	0.685511	NSP2_1
NSP2	Q8IX01	SURP and G-patch domain-containing protein 2 (Arginine/serine-rich-splicing factor 14) (Splicing factor, arginine/serine-rich 14)	SUGP2 KIAA0365 SFRS14	0.000105958	5.58111e-11	1	0.685511	NSP2_3
NSP2	Q9Y4W2	Ribosomal biogenesis protein LAS1L (Protein LAS1 homolog)	LAS1L MSTP060	0.000105272	5.58111e-11	1	0.685511	NSP2_5
NSP2	P28838	Cytosol aminopeptidase (EC 3.4.11.1) (Cysteinylglycine-S-conjugate dipeptidase) (EC 3.4.13.23) (Leucine aminopeptidase 3) (LAP-3) (Leucyl aminopeptidase) (Peptidase S) (Proline aminopeptidase) (EC 3.4.11.5) (Prolyl aminopeptidase)	LAP3 LAPEP PEPS	0.00010519	5.58111e-11	1	0.685511	NSP2_1
NSP2	E9PKD5	26S proteasome regulatory subunit 6A (Fragment)	PSMC3	0.00010251	5.58111e-11	1	0.685511	NSP2_1
NSP2	Q5VZU3	RNA 3'-terminal phosphate cyclase-like protein	RCL1	0.000101701	5.58111e-11	1	0.685511	NSP2_1
NSP2	Q13011	Delta(3,5)-Delta(2,4)-dienoyl-CoA isomerase, mitochondrial (EC 5.3.3.-)	ECH1	9.90409e-05	5.58111e-11	1	0.685511	NSP2_1
NSP2	Q9BYN8	28S ribosomal protein S26, mitochondrial (MRP-S26) (S26mt) (28S ribosomal protein S13, mitochondrial) (MRP-S13) (S13mt) (Mitochondrial small ribosomal subunit protein mS26)	MRPS26 C20orf193 RPMS13	9.79857e-05	5.58111e-11	1	0.685511	NSP2_1
NSP2	P53597	Succinate--CoA ligase [ADP/GDP-forming] subunit alpha, mitochondrial (EC 6.2.1.4) (EC 6.2.1.5) (Succinyl-CoA synthetase subunit alpha) (SCS-alpha)	SUCLG1	9.78367e-05	5.58111e-11	1	0.685511	NSP2_1
NSP2	J3QLH6	26S proteasome regulatory subunit 8 (Fragment)	PSMC5	9.75403e-05	5.58111e-11	1	0.685511	NSP2_1
NSP2	A0A0B4J2H4	Deleted.		9.57985e-05	5.58111e-11	1	0.685511	NSP2_1
NSP2	D6RDI8	Acyl-CoA dehydrogenase family member 11	ACAD11	9.48414e-05	5.58111e-11	1	0.685511	NSP2_3
NSP2	Q9UN86	Ras GTPase-activating protein-binding protein 2 (G3BP-2) (GAP SH3 domain-binding protein 2)	G3BP2 KIAA0660	9.45937e-05	5.58111e-11	1	0.685511	NSP2_4
NSP2	H0YBN5	Protein virilizer homolog (Fragment)	VIRMA	9.36402e-05	5.58111e-11	1	0.685511	NSP2_4
NSP2	A0A087WXU8	ATP-dependent RNA helicase DDX24	DDX24	9.12872e-05	5.58111e-11	1	0.685511	NSP2_3
NSP2	Q99615	DnaJ homolog subfamily C member 7 (Tetratricopeptide repeat protein 2) (TPR repeat protein 2)	DNAJC7 TPR2 TTC2	9.03957e-05	5.58111e-11	1	0.685511	NSP2_3
NSP2	Q8WXF0	Serine/arginine-rich splicing factor 12 (35 kDa SR repressor protein) (SRrp35) (Splicing factor, arginine/serine-rich 13B) (Splicing factor, arginine/serine-rich 19)	SRSF12 SFRS13B SFRS19 SRRP35	8.93327e-05	5.58111e-11	1	0.685511	NSP2_6
NSP2	E5RJU9	Protein LYRIC	MTDH	8.8664e-05	5.58111e-11	1	0.685511	NSP2_3
NSP2	A0A024QZ33	Coiled-coil domain-containing protein 55 (Nuclear speckle splicing regulatory protein 1)	NSRP1 CCDC55 hCG_1646942	8.43035e-05	5.58111e-11	1	0.685511	NSP2_3
NSP2	O43242	26S proteasome non-ATPase regulatory subunit 3 (26S proteasome regulatory subunit RPN3) (26S proteasome regulatory subunit S3) (Proteasome subunit p58)	PSMD3	8.36937e-05	5.58111e-11	1	0.68551	NSP2_3
NSP2	O75909	Cyclin-K	CCNK CPR4	7.96664e-05	5.58111e-11	1	0.68551	NSP2_4
NSP2	Q9UG63	ATP-binding cassette sub-family F member 2 (Iron-inhibited ABC transporter 2)	ABCF2 HUSSY-18	7.6492e-05	5.58111e-11	1	0.68551	NSP2_6
NSP2	P28340	DNA polymerase delta catalytic subunit (EC 2.7.7.7) (3'-5' exodeoxyribonuclease) (EC 3.1.11.-) (DNA polymerase subunit delta p125)	POLD1 POLD	7.64341e-05	5.58111e-11	1	0.68551	NSP2_1
NSP2	Q14566	DNA replication licensing factor MCM6 (EC 3.6.4.12) (p105MCM)	MCM6	7.63661e-05	5.58111e-11	1	0.68551	NSP2_1
NSP2	P07910	Heterogeneous nuclear ribonucleoproteins C1/C2 (hnRNP C1/C2)	HNRNPC HNRPC	7.61402e-05	5.58111e-11	1	0.68551	NSP2_4
NSP2	E7EQZ4	Survival motor neuron protein	SMN1 SMN2	7.47695e-05	5.58111e-11	1	0.68551	NSP2_1
NSP2	P45954	Short/branched chain specific acyl-CoA dehydrogenase, mitochondrial (SBCAD) (EC 1.3.8.5) (2-methyl branched chain acyl-CoA dehydrogenase) (2-MEBCAD) (2-methylbutyryl-coenzyme A dehydrogenase) (2-methylbutyryl-CoA dehydrogenase)	ACADSB	7.46828e-05	5.58111e-11	1	0.68551	NSP2_1
NSP2	P04843	Dolichyl-diphosphooligosaccharide--protein glycosyltransferase subunit 1 (Dolichyl-diphosphooligosaccharide--protein glycosyltransferase 67 kDa subunit) (Ribophorin I) (RPN-I) (Ribophorin-1)	RPN1	7.44093e-05	5.58111e-11	1	0.68551	NSP2_3
NSP2	P41252	Isoleucine--tRNA ligase, cytoplasmic (EC 6.1.1.5) (Isoleucyl-tRNA synthetase) (IRS) (IleRS)	IARS1 IARS	7.36013e-05	5.58111e-11	1	0.68551	NSP2_1
NSP2	Q9BRD0	BUD13 homolog	BUD13	7.23166e-05	5.58111e-11	1	0.68551	NSP2_3
NSP2	B4DDN1	Glutaminyl-tRNA synthetase (EC 6.1.1.18)	QARS1 QARS hCG_96727	7.10946e-05	5.58111e-11	1	0.68551	NSP2_3
NSP2	Q99543	DnaJ homolog subfamily C member 2 (M-phase phosphoprotein 11) (Zuotin-related factor 1) [Cleaved into: DnaJ homolog subfamily C member 2, N-terminally processed]	DNAJC2 MPHOSPH11 MPP11 ZRF1	7.10176e-05	5.58111e-11	1	0.68551	NSP2_4
NSP2	K7EME0	3-ketoacyl-CoA thiolase, mitochondrial	ACAA2	6.52245e-05	5.58111e-11	1	0.68551	NSP2_1
NSP2	D6R9R1	Methylcrotonoyl-CoA carboxylase 2 isoform 1 (Methylcrotonoyl-CoA carboxylase beta chain, mitochondrial) (Methylcrotonoyl-Coenzyme A carboxylase 2 (Beta), isoform CRA_a)	MCCC2 hCG_37849	6.50268e-05	5.58111e-11	1	0.68551	NSP2_1
NSP2	E9PK47	Alpha-1,4 glucan phosphorylase (EC 2.4.1.1)	PYGL	6.28187e-05	5.58111e-11	1	0.68551	NSP2_1
NSP2	A0A087WTA5	Translation initiation factor eIF-2B subunit delta	EIF2B4	6.16634e-05	5.58111e-11	1	0.68551	NSP2_1
NSP2	H3BQZ7	HCG2044799 (HNRNPUL2-BSCL2 readthrough (NMD candidate))	HNRNPUL2-BSCL2 hCG_2044799	6.03973e-05	5.58111e-11	1	0.68551	NSP2_4
NSP2	B9A067	MICOS complex subunit MIC60 (Mitofilin)	IMMT	5.98574e-05	5.58111e-11	1	0.68551	NSP2_1
NSP2	Q8WTT2	Nucleolar complex protein 3 homolog (NOC3 protein homolog) (Factor for adipocyte differentiation 24) (NOC3-like protein) (Nucleolar complex-associated protein 3-like protein)	NOC3L AD24 C10orf117 FAD24	5.8917e-05	5.58111e-11	1	0.68551	NSP2_6
NSP2	A0A024RAC6	Elongin-A	ELOA TCEB3 hCG_37551	5.86433e-05	5.58111e-11	1	0.68551	NSP2_4
NSP2	Q14694	Ubiquitin carboxyl-terminal hydrolase 10 (EC 3.4.19.12) (Deubiquitinating enzyme 10) (Ubiquitin thioesterase 10) (Ubiquitin-specific-processing protease 10)	USP10 KIAA0190	5.85115e-05	5.58111e-11	1	0.68551	NSP2_3
NSP2	P42025	Beta-centractin (Actin-related protein 1B) (ARP1B)	ACTR1B CTRN2	5.58824e-05	5.58111e-11	1	0.68551	NSP2_1
NSP2	P17858	ATP-dependent 6-phosphofructokinase, liver type (ATP-PFK) (PFK-L) (EC 2.7.1.11) (6-phosphofructokinase type B) (Phosphofructo-1-kinase isozyme B) (PFK-B) (Phosphohexokinase)	PFKL	5.55929e-05	5.58111e-11	1	0.68551	NSP2_1
NSP2	P53618	Coatomer subunit beta (Beta-coat protein) (Beta-COP)	COPB1 COPB MSTP026	5.51358e-05	5.58111e-11	1	0.68551	NSP2_1
NSP2	Q8TF01	Arginine/serine-rich protein PNISR (PNN-interacting serine/arginine-rich protein) (SR-related protein) (SR-rich protein) (Serine/arginine-rich-splicing regulatory protein 130) (SRrp130) (Splicing factor, arginine/serine-rich 130) (Splicing factor, arginine/serine-rich 18)	PNISR C6orf111 SFRS18 SRRP130 HSPC261 HSPC306	5.50328e-05	5.58111e-11	1	0.68551	NSP2_3
NSP2	P31153	S-adenosylmethionine synthase isoform type-2 (AdoMet synthase 2) (EC 2.5.1.6) (Methionine adenosyltransferase 2) (MAT 2) (Methionine adenosyltransferase II) (MAT-II)	MAT2A AMS2 MATA2	5.4189e-05	5.58111e-11	1	0.68551	NSP2_1
NSP2	Q8WUA4	General transcription factor 3C polypeptide 2 (TF3C-beta) (Transcription factor IIIC 110 kDa subunit) (TFIIIC 110 kDa subunit) (TFIIIC110) (Transcription factor IIIC subunit beta)	GTF3C2 KIAA0011	5.08157e-05	5.58111e-11	1	0.68551	NSP2_4
NSP2	Q9H974	Queuine tRNA-ribosyltransferase accessory subunit 2 (Queuine tRNA-ribosyltransferase domain-containing protein 1)	QTRT2 QTRTD1	5.06105e-05	5.58111e-11	1	0.68551	NSP2_1
NSP2	P43686	26S proteasome regulatory subunit 6B (26S proteasome AAA-ATPase subunit RPT3) (MB67-interacting protein) (MIP224) (Proteasome 26S subunit ATPase 4) (Tat-binding protein 7) (TBP-7)	PSMC4 MIP224 TBP7	4.99043e-05	5.58111e-11	1	0.68551	NSP2_1
NSP2	Q3ZCM7	Tubulin beta-8 chain (Tubulin beta 8 class VIII)	TUBB8	4.94729e-05	5.58111e-11	1	0.68551	NSP2_2
NSP2	P82675	28S ribosomal protein S5, mitochondrial (MRP-S5) (S5mt) (Mitochondrial small ribosomal subunit protein uS5m)	MRPS5	4.92176e-05	5.58111e-11	1	0.68551	NSP2_1
NSP2	Q6ZNB6	NF-X1-type zinc finger protein NFXL1 (Ovarian zinc finger protein) (hOZFP)	NFXL1 OZFP	4.86125e-05	5.58111e-11	1	0.68551	NSP2_2
NSP2	Q9Y678	Coatomer subunit gamma-1 (Gamma-1-coat protein) (Gamma-1-COP)	COPG1 COPG	4.83853e-05	5.58111e-11	1	0.68551	NSP2_1
NSP2	Q8N442	Translation factor GUF1, mitochondrial (EC 3.6.5.-) (Elongation factor 4 homolog) (EF-4) (GTPase GUF1) (Ribosomal back-translocase)	GUF1	4.76864e-05	5.58111e-11	1	0.68551	NSP2_1
NSP2	Q9NXF1	Testis-expressed protein 10	TEX10 L18 Nbla10363	4.6587e-05	5.58111e-11	1	0.68551	NSP2_2
NSP2	P48735	Isocitrate dehydrogenase [NADP], mitochondrial (IDH) (EC 1.1.1.42) (ICD-M) (IDP) (NADP(+)-specific ICDH) (Oxalosuccinate decarboxylase)	IDH2	4.64477e-05	5.58111e-11	1	0.68551	NSP2_1
NSP2	A0A087WZD8	General transcription factor 3C polypeptide 2	GTF3C2	4.56179e-05	5.58111e-11	1	0.68551	NSP2_5
NSP2	Q6NXE6	Armadillo repeat-containing protein 6	ARMC6	4.37044e-05	5.58111e-11	1	0.68551	NSP2_1
NSP2	P09622	Dihydrolipoyl dehydrogenase, mitochondrial (EC 1.8.1.4) (Dihydrolipoamide dehydrogenase) (Glycine cleavage system L protein)	DLD GCSL LAD PHE3	4.36156e-05	5.58111e-11	1	0.68551	NSP2_1
NSP2	I3L0N3	Vesicle-fusing ATPase (EC 3.6.4.6)	NSF	4.32058e-05	5.58111e-11	1	0.68551	NSP2_1
NSP2	Q6P1X5	Transcription initiation factor TFIID subunit 2 (150 kDa cofactor of initiator function) (RNA polymerase II TBP-associated factor subunit B) (TBP-associated factor 150 kDa) (Transcription initiation factor TFIID 150 kDa subunit) (TAF(II)150) (TAFII-150) (TAFII150)	TAF2 CIF150 TAF2B	4.25376e-05	5.58111e-11	1	0.68551	NSP2_5
NSP2	E9PDF6	Unconventional myosin-Ib	MYO1B	4.24081e-05	5.58111e-11	1	0.68551	NSP2_6
NSP2	O75475	PC4 and SFRS1-interacting protein (CLL-associated antigen KW-7) (Dense fine speckles 70 kDa protein) (DFS 70) (Lens epithelium-derived growth factor) (Transcriptional coactivator p75/p52)	PSIP1 DFS70 LEDGF PSIP2	4.23833e-05	5.58111e-11	1	0.68551	NSP2_3
NSP2	Q01813	ATP-dependent 6-phosphofructokinase, platelet type (ATP-PFK) (PFK-P) (EC 2.7.1.11) (6-phosphofructokinase type C) (Phosphofructo-1-kinase isozyme C) (PFK-C) (Phosphohexokinase)	PFKP PFKF	4.14264e-05	5.58111e-11	1	0.68551	NSP2_1
NSP2	P30837	Aldehyde dehydrogenase X, mitochondrial (EC 1.2.1.3) (Aldehyde dehydrogenase 5) (Aldehyde dehydrogenase family 1 member B1)	ALDH1B1 ALDH5 ALDHX	4.13466e-05	5.58111e-11	1	0.68551	NSP2_1
NSP2	Q14258	E3 ubiquitin/ISG15 ligase TRIM25 (EC 6.3.2.n3) (Estrogen-responsive finger protein) (RING finger protein 147) (RING-type E3 ubiquitin transferase) (EC 2.3.2.27) (RING-type E3 ubiquitin transferase TRIM25) (Tripartite motif-containing protein 25) (Ubiquitin/ISG15-conjugating enzyme TRIM25) (Zinc finger protein 147)	TRIM25 EFP RNF147 ZNF147	4.10845e-05	5.58111e-11	1	0.68551	NSP2_5
NSP2	O95104	SR-related and CTD-associated factor 4 (CTD-binding SR-like protein RA4) (Splicing factor, arginine/serine-rich 15)	SCAF4 KIAA1172 SFRS15	4.04922e-05	5.58111e-11	1	0.68551	NSP2_3
NSP2	J3QSD7	Cyclin-dependent kinase 12 (Fragment)	CDK12	3.82583e-05	5.58111e-11	1	0.68551	NSP2_4
NSP2	Q8N1G4	Leucine-rich repeat-containing protein 47	LRRC47 KIAA1185	3.7255e-05	5.58111e-11	1	0.68551	NSP2_1
NSP2	P11498	Pyruvate carboxylase, mitochondrial (EC 6.4.1.1) (Pyruvic carboxylase) (PCB)	PC	3.64637e-05	5.58111e-11	1	0.68551	NSP2_1
NSP2	Q29RF7	Sister chromatid cohesion protein PDS5 homolog A (Cell proliferation-inducing gene 54 protein) (Sister chromatid cohesion protein 112) (SCC-112)	PDS5A KIAA0648 PDS5 PIG54	3.61243e-05	5.58111e-11	1	0.68551	NSP2_6
NSP2	Q9NVN8	Guanine nucleotide-binding protein-like 3-like protein	GNL3L	3.60653e-05	5.58111e-11	1	0.68551	NSP2_1
NSP2	Q68D06	Schlafen family member 13 (EC 3.1.-.-) (Schlafen-13) (hSLFN13)	SLFN13	3.47231e-05	5.58111e-11	1	0.68551	NSP2_1
NSP2	Q96CW5	Gamma-tubulin complex component 3 (GCP-3) (hGCP3) (Gamma-ring complex protein 104 kDa) (h104p) (hGrip104) (Spindle pole body protein Spc98 homolog) (hSpc98)	TUBGCP3 GCP3	3.42429e-05	5.58111e-11	1	0.68551	NSP2_1
NSP2	P26640	Valine--tRNA ligase (EC 6.1.1.9) (Protein G7a) (Valyl-tRNA synthetase) (ValRS)	VARS1 G7A VARS VARS2	3.36346e-05	5.58111e-11	1	0.68551	NSP2_1
NSP2	Q14004	Cyclin-dependent kinase 13 (EC 2.7.11.22) (EC 2.7.11.23) (CDC2-related protein kinase 5) (Cell division cycle 2-like protein kinase 5) (Cell division protein kinase 13) (hCDK13) (Cholinesterase-related cell division controller)	CDK13 CDC2L CDC2L5 CHED KIAA1791	3.30376e-05	5.58111e-11	1	0.68551	NSP2_6
NSP2	P22102	Trifunctional purine biosynthetic protein adenosine-3 [Includes: Phosphoribosylamine--glycine ligase (EC 6.3.4.13) (Glycinamide ribonucleotide synthetase) (GARS) (Phosphoribosylglycinamide synthetase); Phosphoribosylformylglycinamidine cyclo-ligase (EC 6.3.3.1) (AIR synthase) (AIRS) (Phosphoribosyl-aminoimidazole synthetase); Phosphoribosylglycinamide formyltransferase (EC 2.1.2.2) (5'-phosphorib…	GART PGFT PRGS	3.28787e-05	5.58111e-11	1	0.68551	NSP2_1
NSP2	P33176	Kinesin-1 heavy chain (Conventional kinesin heavy chain) (Ubiquitous kinesin heavy chain) (UKHC)	KIF5B KNS KNS1	3.23176e-05	5.58111e-11	1	0.68551	NSP2_1
NSP2	P55060	Exportin-2 (Exp2) (Cellular apoptosis susceptibility protein) (Chromosome segregation 1-like protein) (Importin-alpha re-exporter)	CSE1L CAS XPO2	3.2092e-05	5.58111e-11	1	0.68551	NSP2_1
NSP2	Q9UIG0	Tyrosine-protein kinase BAZ1B (EC 2.7.10.2) (Bromodomain adjacent to zinc finger domain protein 1B) (Williams syndrome transcription factor) (Williams-Beuren syndrome chromosomal region 10 protein) (Williams-Beuren syndrome chromosomal region 9 protein) (hWALp2)	BAZ1B WBSC10 WBSCR10 WBSCR9 WSTF	3.18881e-05	5.58111e-11	1	0.68551	NSP2_6
NSP2	F8VU51	YLP motif-containing protein 1	YLPM1	3.1812e-05	5.58111e-11	1	0.68551	NSP2_4
NSP2	F5H7D6	Deleted.		3.15571e-05	5.58111e-11	1	0.68551	NSP2_1
NSP2	A0A0U1RQZ9	Probable global transcription activator SNF2L2	SMARCA2	3.1378e-05	5.58111e-11	1	0.68551	NSP2_3
NSP2	P52701	DNA mismatch repair protein Msh6 (hMSH6) (G/T mismatch-binding protein) (GTBP) (GTMBP) (MutS protein homolog 6) (MutS-alpha 160 kDa subunit) (p160)	MSH6 GTBP	3.09205e-05	5.58111e-11	1	0.68551	NSP2_1
NSP2	H0Y2V6	Centrosomal protein of 170 kDa (Fragment)	CEP170	2.96114e-05	5.58111e-11	1	0.68551	NSP2_3
NSP2	A0A087WT45	GRIP1-associated protein 1	GRIPAP1	2.80501e-05	5.58111e-11	1	0.68551	NSP2_3
NSP2	Q92621	Nuclear pore complex protein Nup205 (205 kDa nucleoporin) (Nucleoporin Nup205)	NUP205 C7orf14 KIAA0225	2.59165e-05	5.58111e-11	1	0.68551	NSP2_1
NSP2	E7EMW7	E3 ubiquitin-protein ligase UBR5	UBR5	2.48549e-05	5.58111e-11	1	0.68551	NSP2_4
NSP2	Q14974	Importin subunit beta-1 (Importin-90) (Karyopherin subunit beta-1) (Nuclear factor p97) (Pore targeting complex 97 kDa subunit) (PTAC97)	KPNB1 NTF97	2.43298e-05	5.58111e-11	1	0.68551	NSP2_1
NSP2	Q9UBF2	Coatomer subunit gamma-2 (Gamma-2-coat protein) (Gamma-2-COP)	COPG2	2.42199e-05	5.58111e-11	1	0.68551	NSP2_1
NSP2	R4GMY1	Proteasome adapter and scaffold protein ECM29 (Fragment)	ECPAS	2.40032e-05	5.58111e-11	1	0.68551	NSP2_1
NSP2	Q92576	PHD finger protein 3	PHF3 KIAA0244	2.37477e-05	5.58111e-11	1	0.68551	NSP2_6
NSP2	Q96EK7	Constitutive coactivator of peroxisome proliferator-activated receptor gamma (Constitutive coactivator of PPAR-gamma) (Constitutive coactivator of PPARG) (PPARG constitutive coactivator 1) (PGCC1) (Protein FAM120B)	FAM120B CCPG KIAA1838	2.37386e-05	5.58111e-11	1	0.68551	NSP2_2
NSP2	A0A087WY61	Nuclear mitotic apparatus protein 1	NUMA1	2.30724e-05	5.58111e-11	1	0.68551	NSP2_6
NSP2	A0A087WW66	26S proteasome non-ATPase regulatory subunit 1	PSMD1	2.23297e-05	5.58111e-11	1	0.68551	NSP2_1
NSP2	K7EIG7	Unconventional myosin-Id	MYO1D	2.22833e-05	5.58111e-11	1	0.68551	NSP2_1
NSP2	Q9NSE4	Isoleucine--tRNA ligase, mitochondrial (EC 6.1.1.5) (Isoleucyl-tRNA synthetase) (IleRS)	IARS2	2.07733e-05	5.58111e-11	1	0.68551	NSP2_1
NSP2	Q8IY37	Probable ATP-dependent RNA helicase DHX37 (EC 3.6.4.13) (DEAH box protein 37)	DHX37 DDX37 KIAA1517	1.82473e-05	5.58111e-11	1	0.68551	NSP2_1
NSP2	Q93008	Probable ubiquitin carboxyl-terminal hydrolase FAF-X (EC 3.4.19.12) (Deubiquitinating enzyme FAF-X) (Fat facets in mammals) (hFAM) (Fat facets protein-related, X-linked) (Ubiquitin thioesterase FAF-X) (Ubiquitin-specific protease 9, X chromosome) (Ubiquitin-specific-processing protease FAF-X)	USP9X DFFRX FAM USP9	1.6845e-05	5.58111e-11	1	0.68551	NSP2_2
NSP2	Q6P158	Putative ATP-dependent RNA helicase DHX57 (EC 3.6.4.13) (DEAH box protein 57)	DHX57	1.63774e-05	5.58111e-11	1	0.68551	NSP2_3
NSP2	Q6P2E9	Enhancer of mRNA-decapping protein 4 (Autoantigen Ge-1) (Autoantigen RCD-8) (Human enhancer of decapping large subunit) (Hedls)	EDC4 HEDLS	1.55838e-05	5.58111e-11	1	0.68551	NSP2_1
NSP2	E7EVG2	Protein polybromo-1 (Fragment)	PBRM1	1.40254e-05	5.58111e-11	1	0.68551	NSP2_1
NSP2	P49792	E3 SUMO-protein ligase RanBP2 (EC 2.3.2.-) (358 kDa nucleoporin) (Nuclear pore complex protein Nup358) (Nucleoporin Nup358) (Ran-binding protein 2) (RanBP2) (p270)	RANBP2 NUP358	1.31892e-05	5.58111e-11	1	0.68551	NSP2_1
NSP2	A0A075B730	Epiplakin	EPPK1	1.0676e-05	5.58111e-11	1	0.68551	NSP2_1
NSP2	Q5RKV6	Exosome complex component MTR3 (Exosome component 6) (mRNA transport regulator 3 homolog) (hMtr3) (p11)	EXOSC6 MTR3	0.00102077	0.982002	0.557215	0.68496	NSP2_1,NSP2_2,NSP2_3,NSP2_4,NSP2_5,NSP2_6
NSP2	Q9BUA3	Spindlin interactor and repressor of chromatin-binding protein (SPIN1-docking protein) (SPIN-DOC)	SPINDOC C11orf84	0.00103617	0.985953	0.555351	0.684901	NSP2_1,NSP2_2,NSP2_3,NSP2_4,NSP2_5,NSP2_6
NSP2	C9JZ20	Prohibitin	PHB	0.00116292	0.759229	0.657272	0.684819	NSP2_2,NSP2_3,NSP2_4,NSP2_6
NSP2	Q12904	Aminoacyl tRNA synthase complex-interacting multifunctional protein 1 (Multisynthase complex auxiliary component p43) [Cleaved into: Endothelial monocyte-activating polypeptide 2 (EMAP-2) (Endothelial monocyte-activating polypeptide II) (EMAP-II) (Small inducible cytokine subfamily E member 1)]	AIMP1 EMAP2 SCYE1	0.000476318	0.554673	0.749284	0.684778	NSP2_1,NSP2_5,NSP2_6
NSP2	P52292	Importin subunit alpha-1 (Karyopherin subunit alpha-2) (RAG cohort protein 1) (SRP1-alpha)	KPNA2 RCH1 SRP1	0.00086831	0.945498	0.573187	0.684645	NSP2_1,NSP2_2,NSP2_3,NSP2_4,NSP2_5,NSP2_6
NSP2	E9PK91	Bcl-2-associated transcription factor 1	BCLAF1	0.000507973	0.55144	0.749918	0.684215	NSP2_1,NSP2_2,NSP2_3,NSP2_4,NSP2_5,NSP2_6
NSP2	Q7Z478	ATP-dependent RNA helicase DHX29 (EC 3.6.4.13) (DEAH box protein 29) (Nucleic acid helicase DDXx)	DHX29 DDX29	0.000290181	0.910252	0.58807	0.683969	NSP2_1,NSP2_2,NSP2_3,NSP2_4,NSP2_5,NSP2_6
NSP2	O75683	Surfeit locus protein 6	SURF6 SURF-6	0.000328078	0.60621	0.724344	0.683581	NSP2_1,NSP2_2,NSP2_4
NSP2	J3QR09	Ribosomal protein L19	RPL19	0.00247687	0.971793	0.559424	0.683333	NSP2_1,NSP2_2,NSP2_3,NSP2_4,NSP2_5,NSP2_6
NSP2	Q9HC36	rRNA methyltransferase 3, mitochondrial (EC 2.1.1.-) (16S rRNA (guanosine(1370)-2'-O)-methyltransferase) (16S rRNA [Gm1370] 2'-O-methyltransferase) (RNA methyltransferase-like protein 1)	MRM3 RNMTL1 HC90	0.000557408	0.865806	0.607026	0.683253	NSP2_1,NSP2_2,NSP2_3,NSP2_5,NSP2_6
NSP2	P42285	Exosome RNA helicase MTR4 (EC 3.6.4.13) (ATP-dependent RNA helicase DOB1) (ATP-dependent RNA helicase SKIV2L2) (Superkiller viralicidic activity 2-like 2) (TRAMP-like complex helicase)	MTREX DOB1 KIAA0052 MTR4 SKIV2L2	0.000313854	0.871497	0.603912	0.682873	NSP2_1,NSP2_2,NSP2_3,NSP2_4,NSP2_6
NSP2	G3XAC6	RNA-binding protein 39 (RNA-binding region (RNP1, RRM) containing 2, isoform CRA_f)	RBM39 RNPC2 hCG_38221	0.000914896	0.610994	0.720825	0.682648	NSP2_1,NSP2_2,NSP2_3,NSP2_4,NSP2_5,NSP2_6
NSP2	H7BXY3	RNA helicase (EC 3.6.4.13)	DHX30	0.00114505	0.9563	0.564518	0.682037	NSP2_1,NSP2_2,NSP2_3,NSP2_4,NSP2_5,NSP2_6
NSP2	A0A087X0X3	Heterogeneous nuclear ribonucleoprotein M	HNRNPM	0.00217253	0.977769	0.554581	0.681855	NSP2_1,NSP2_2,NSP2_3,NSP2_4,NSP2_5,NSP2_6
NSP2	Q13428	Treacle protein (Treacher Collins syndrome protein)	TCOF1	0.000363093	0.72098	0.669124	0.681137	NSP2_1,NSP2_2,NSP2_3,NSP2_4
NSP2	E7ETK0	40S ribosomal protein S24	RPS24	0.00359548	0.983529	0.54916	0.679924	NSP2_1,NSP2_2,NSP2_3,NSP2_4,NSP2_5,NSP2_6
NSP2	P12235	ADP/ATP translocase 1 (ADP,ATP carrier protein 1) (ADP,ATP carrier protein, heart/skeletal muscle isoform T1) (Adenine nucleotide translocator 1) (ANT 1) (Solute carrier family 25 member 4)	SLC25A4 AAC1 ANT1	0.000936236	0.76399	0.645143	0.677971	NSP2_1,NSP2_2,NSP2_3,NSP2_4,NSP2_5,NSP2_6
NSP2	Q14498	RNA-binding protein 39 (CAPER alpha) (CAPERalpha) (Hepatocellular carcinoma protein 1) (RNA-binding motif protein 39) (RNA-binding region-containing protein 2) (Splicing factor HCC1)	RBM39 HCC1 RNPC2	0.000820343	0.888792	0.586833	0.676503	NSP2_1,NSP2_2,NSP2_3,NSP2_4,NSP2_5,NSP2_6
NSP2	G3V529	RNA helicase (EC 3.6.4.13)	DDX24	0.000258767	0.876635	0.591985	0.676281	NSP2_1,NSP2_2,NSP2_4,NSP2_5,NSP2_6
NSP2	P68363	Tubulin alpha-1B chain (Alpha-tubulin ubiquitous) (Tubulin K-alpha-1) (Tubulin alpha-ubiquitous chain) [Cleaved into: Detyrosinated tubulin alpha-1B chain]	TUBA1B	0.00337828	0.253364	0.869749	0.674412	NSP2_1,NSP2_2,NSP2_3,NSP2_4,NSP2_5,NSP2_6
NSP2	Q9BQA1	Methylosome protein 50 (MEP-50) (Androgen receptor cofactor p44) (WD repeat-containing protein 77) (p44/Mep50)	WDR77 MEP50 WD45 HKMT1069 Nbla10071	0.00839165	0.85479	0.598324	0.673936	NSP2_1,NSP2_2,NSP2_3,NSP2_4,NSP2_5,NSP2_6
NSP2	Q9Y383	Putative RNA-binding protein Luc7-like 2	LUC7L2 CGI-59 CGI-74	0.0031758	0.996539	0.533274	0.673046	NSP2_1,NSP2_2,NSP2_3,NSP2_4,NSP2_5,NSP2_6
NSP2	P40429	60S ribosomal protein L13a (23 kDa highly basic protein) (Large ribosomal subunit protein uL13)	RPL13A	0.00306065	0.967422	0.544338	0.671646	NSP2_1,NSP2_2,NSP2_3,NSP2_4,NSP2_5,NSP2_6
NSP2	O43719	HIV Tat-specific factor 1 (Tat-SF1)	HTATSF1	0.000176062	0.558975	0.726868	0.670737	NSP2_1,NSP2_3,NSP2_4
NSP2	Q99714	3-hydroxyacyl-CoA dehydrogenase type-2 (EC 1.1.1.35) (17-beta-estradiol 17-dehydrogenase) (EC 1.1.1.62) (2-methyl-3-hydroxybutyryl-CoA dehydrogenase) (MHBD) (3-alpha-(17-beta)-hydroxysteroid dehydrogenase (NAD(+))) (EC 1.1.1.239) (3-hydroxy-2-methylbutyryl-CoA dehydrogenase) (EC 1.1.1.178) (3-hydroxyacyl-CoA dehydrogenase type II) (3alpha(or 20beta)-hydroxysteroid dehydrogenase) (EC 1.1.1.53) (7-…	HSD17B10 ERAB HADH2 MRPP2 SCHAD SDR5C1 XH98G2	0.00247228	0.753472	0.638956	0.670494	NSP2_1,NSP2_2,NSP2_3,NSP2_4,NSP2_6
NSP2	Q9NYF8	Bcl-2-associated transcription factor 1 (Btf) (BCLAF1 and THRAP3 family member 1)	BCLAF1 BTF KIAA0164	0.000700112	0.793936	0.620481	0.670303	NSP2_1,NSP2_2,NSP2_3,NSP2_4,NSP2_5,NSP2_6
NSP2	P0DMV8	Heat shock 70 kDa protein 1A (Heat shock 70 kDa protein 1) (HSP70-1) (HSP70.1)	HSPA1A HSP72 HSPA1 HSX70	0.00432293	0.99494	0.529668	0.670087	NSP2_1,NSP2_2,NSP2_3,NSP2_4,NSP2_5,NSP2_6
NSP2	O00139	Kinesin-like protein KIF2A (Kinesin-2) (hK2)	KIF2A KIF2 KNS2	0.000379077	0.875768	0.583295	0.670057	NSP2_1,NSP2_3,NSP2_4,NSP2_5,NSP2_6
NSP2	O75937	DnaJ homolog subfamily C member 8 (Splicing protein spf31)	DNAJC8 SPF31 HSPC315 HSPC331	0.00253596	0.985961	0.529487	0.667183	NSP2_1,NSP2_2,NSP2_3,NSP2_4,NSP2_5,NSP2_6
NSP2	Q70UQ0	Inhibitor of nuclear factor kappa-B kinase-interacting protein (I kappa-B kinase-interacting protein) (IKBKB-interacting protein) (IKK-interacting protein)	IKBIP IKIP	0.000606706	0.876579	0.578704	0.667162	NSP2_1,NSP2_3,NSP2_4,NSP2_5,NSP2_6
NSP2	P26641	Elongation factor 1-gamma (EF-1-gamma) (eEF-1B gamma)	EEF1G EF1G PRO1608	0.00213295	0.987212	0.528852	0.667131	NSP2_1,NSP2_2,NSP2_3,NSP2_4,NSP2_5,NSP2_6
NSP2	P32969	60S ribosomal protein L9 (Large ribosomal subunit protein uL6)	RPL9 OK/SW-cl.103; RPL9P7; RPL9P8; RPL9P9	0.00411484	0.895768	0.569391	0.666719	NSP2_1,NSP2_2,NSP2_3,NSP2_4,NSP2_5
NSP2	Q9NZI8	Insulin-like growth factor 2 mRNA-binding protein 1 (IGF2 mRNA-binding protein 1) (IMP-1) (IMP1) (Coding region determinant-binding protein) (CRD-BP) (IGF-II mRNA-binding protein 1) (VICKZ family member 1) (Zipcode-binding protein 1) (ZBP-1)	IGF2BP1 CRDBP VICKZ1 ZBP1	0.00171551	0.982938	0.530046	0.666628	NSP2_1,NSP2_2,NSP2_3,NSP2_4,NSP2_5,NSP2_6
NSP2	O60264	SWI/SNF-related matrix-associated actin-dependent regulator of chromatin subfamily A member 5 (SWI/SNF-related matrix-associated actin-dependent regulator of chromatin A5) (EC 3.6.4.-) (Sucrose nonfermenting protein 2 homolog) (hSNF2H)	SMARCA5 SNF2H WCRF135	0.000342244	0.959457	0.539999	0.666198	NSP2_1,NSP2_2,NSP2_3,NSP2_4,NSP2_5,NSP2_6
NSP2	P13639	Elongation factor 2 (EF-2)	EEF2 EF2	0.00122021	0.981116	0.530055	0.666069	NSP2_1,NSP2_2,NSP2_3,NSP2_4,NSP2_5,NSP2_6
NSP2	Q5BKZ1	DBIRD complex subunit ZNF326 (Zinc finger protein 326) (Zinc finger protein interacting with mRNPs and DBC1)	ZNF326 ZIRD	0.000789426	0.968389	0.535475	0.665855	NSP2_1,NSP2_2,NSP2_3,NSP2_4,NSP2_5,NSP2_6
NSP2	P78527	DNA-dependent protein kinase catalytic subunit (DNA-PK catalytic subunit) (DNA-PKcs) (EC 2.7.11.1) (DNPK1) (p460)	PRKDC HYRC HYRC1	0.000598983	0.984095	0.527729	0.66539	NSP2_1,NSP2_2,NSP2_3,NSP2_4,NSP2_5,NSP2_6
NSP2	A0A087X0P6	Immunoglobulin kappa variable 2D-29	IGKV2D-29	0.00425638	0.9911	0.524364	0.665267	NSP2_1,NSP2_2,NSP2_3,NSP2_4,NSP2_5,NSP2_6
NSP2	Q15233	Non-POU domain-containing octamer-binding protein (NonO protein) (54 kDa nuclear RNA- and DNA-binding protein) (55 kDa nuclear protein) (DNA-binding p52/p100 complex, 52 kDa subunit) (NMT55) (p54(nrb)) (p54nrb)	NONO NRB54	0.00250614	0.984193	0.525646	0.664003	NSP2_1,NSP2_2,NSP2_3,NSP2_4,NSP2_5,NSP2_6
NSP2	P08238	Heat shock protein HSP 90-beta (HSP 90) (Heat shock 84 kDa) (HSP 84) (HSP84)	HSP90AB1 HSP90B HSPC2 HSPCB	0.000453788	0.891627	0.566401	0.66337	NSP2_1,NSP2_3,NSP2_4,NSP2_5,NSP2_6
NSP2	H3BPG5	RNA-binding protein with serine-rich domain 1	RNPS1 hCG_1989969	0.000844326	0.582203	0.704536	0.662599	NSP2_1,NSP2_2,NSP2_6
NSP2	D3YTB1	60S ribosomal protein L32 (Fragment)	RPL32	0.00455079	0.985922	0.522115	0.662129	NSP2_1,NSP2_2,NSP2_3,NSP2_4,NSP2_5,NSP2_6
NSP2	Q92522	Histone H1.10 (Histone H1x)	H1-10 H1FX	0.00179097	0.976965	0.526039	0.662039	NSP2_1,NSP2_2,NSP2_3,NSP2_4,NSP2_5,NSP2_6
NSP2	E9PMI6	Chloride channel, nucleotide sensitive 1A (Chloride conductance regulatory protein ICln) (Methylosome subunit pICln)	CLNS1A	0.00465534	0.991766	0.519081	0.661853	NSP2_1,NSP2_2,NSP2_3,NSP2_4,NSP2_5,NSP2_6
NSP2	H7C5F2	28S ribosomal protein S22, mitochondrial (Fragment)	MRPS22	0.000675663	0.583833	0.701838	0.661251	NSP2_1,NSP2_3,NSP2_4
NSP2	Q02878	60S ribosomal protein L6 (Large ribosomal subunit protein eL6) (Neoplasm-related protein C140) (Tax-responsive enhancer element-binding protein 107) (TaxREB107)	RPL6 TXREB1	0.00489216	0.981893	0.521846	0.660703	NSP2_1,NSP2_2,NSP2_3,NSP2_4,NSP2_5,NSP2_6
NSP2	P23588	Eukaryotic translation initiation factor 4B (eIF-4B)	EIF4B	0.00338291	0.991983	0.516936	0.660442	NSP2_1,NSP2_2,NSP2_3,NSP2_4,NSP2_5,NSP2_6
NSP2	Q14978	Nucleolar and coiled-body phosphoprotein 1 (140 kDa nucleolar phosphoprotein) (Nopp140) (Hepatitis C virus NS5A-transactivated protein 13) (HCV NS5A-transactivated protein 13) (Nucleolar 130 kDa protein) (Nucleolar phosphoprotein p130)	NOLC1 KIAA0035 NS5ATP13	0.000349992	0.714985	0.64136	0.660255	NSP2_1,NSP2_3,NSP2_5,NSP2_6
NSP2	F8W1I6	Dynactin subunit 2	DCTN2	0.000689276	0.721744	0.638183	0.660164	NSP2_1,NSP2_2,NSP2_4,NSP2_5
NSP2	P36578	60S ribosomal protein L4 (60S ribosomal protein L1) (Large ribosomal subunit protein uL4)	RPL4 RPL1	0.0054631	0.997722	0.513605	0.659941	NSP2_1,NSP2_2,NSP2_3,NSP2_4,NSP2_5,NSP2_6
NSP2	P26373	60S ribosomal protein L13 (Breast basic conserved protein 1) (Large ribosomal subunit protein eL13)	RPL13 BBC1 OK/SW-cl.46	0.00382217	0.981144	0.520139	0.659296	NSP2_1,NSP2_2,NSP2_3,NSP2_4,NSP2_5,NSP2_6
NSP2	E7EQV9	Ribosomal protein L15 (Fragment)	RPL15	0.00426344	0.992928	0.514534	0.659091	NSP2_1,NSP2_2,NSP2_3,NSP2_4,NSP2_5,NSP2_6
NSP2	A6NHR9	Structural maintenance of chromosomes flexible hinge domain-containing protein 1 (SMC hinge domain-containing protein 1) (EC 3.6.1.-)	SMCHD1 KIAA0650	0.000786801	0.973341	0.522787	0.658685	NSP2_1,NSP2_2,NSP2_3,NSP2_4,NSP2_5,NSP2_6
NSP2	O43390	Heterogeneous nuclear ribonucleoprotein R (hnRNP R)	HNRNPR HNRPR	0.000992668	0.987931	0.516204	0.658675	NSP2_1,NSP2_2,NSP2_3,NSP2_4,NSP2_5,NSP2_6
NSP2	P54136	Arginine--tRNA ligase, cytoplasmic (EC 6.1.1.19) (Arginyl-tRNA synthetase) (ArgRS)	RARS1 RARS	0.000689729	0.746838	0.624572	0.658576	NSP2_1,NSP2_2,NSP2_5,NSP2_6
NSP2	Q96SB4	SRSF protein kinase 1 (EC 2.7.11.1) (SFRS protein kinase 1) (Serine/arginine-rich protein-specific kinase 1) (SR-protein-specific kinase 1)	SRPK1	0.000891068	0.955031	0.529454	0.657607	NSP2_1,NSP2_2,NSP2_3,NSP2_4,NSP2_5,NSP2_6
NSP2	Q8IUE6	Histone H2A type 2-B (H2A-clustered histone 21)	H2AC21 HIST2H2AB	0.00152943	0.607807	0.685375	0.657367	NSP2_2,NSP2_5,NSP2_6
NSP2	O14744	Protein arginine N-methyltransferase 5 (PRMT5) (EC 2.1.1.320) (72 kDa ICln-binding protein) (Histone-arginine N-methyltransferase PRMT5) (Jak-binding protein 1) (Shk1 kinase-binding protein 1 homolog) (SKB1 homolog) (SKB1Hs) [Cleaved into: Protein arginine N-methyltransferase 5, N-terminally processed]	PRMT5 HRMT1L5 IBP72 JBP1 SKB1	0.00860473	0.93461	0.53696	0.656498	NSP2_1,NSP2_2,NSP2_3,NSP2_4,NSP2_5,NSP2_6
NSP2	F8W6I7	Helix-destabilizing protein (Heterogeneous nuclear ribonucleoprotein A1) (Heterogeneous nuclear ribonucleoprotein A1, N-terminally processed) (hnRNP core protein A1)	HNRNPA1	0.00229992	0.987356	0.511828	0.655506	NSP2_1,NSP2_2,NSP2_3,NSP2_4,NSP2_5,NSP2_6
NSP2	A0A0A0MTB8	WD repeat-containing protein 36	WDR36	0.000370369	0.866885	0.565936	0.655417	NSP2_2,NSP2_3,NSP2_4,NSP2_5,NSP2_6
NSP2	P05204	Non-histone chromosomal protein HMG-17 (High mobility group nucleosome-binding domain-containing protein 2)	HMGN2 HMG17	0.00411269	0.474462	0.742027	0.655078	NSP2_1,NSP2_2,NSP2_4
NSP2	E5RI99	60S ribosomal protein L30 (Fragment)	RPL30	0.00545497	0.998181	0.504734	0.654002	NSP2_1,NSP2_2,NSP2_3,NSP2_4,NSP2_5,NSP2_6
NSP2	Q12906	Interleukin enhancer-binding factor 3 (Double-stranded RNA-binding protein 76) (DRBP76) (M-phase phosphoprotein 4) (MPP4) (Nuclear factor associated with dsRNA) (NFAR) (Nuclear factor of activated T-cells 90 kDa) (NF-AT-90) (Translational control protein 80) (TCP80)	ILF3 DRBF MPHOSPH4 NF90	0.000686553	0.980737	0.512476	0.653898	NSP2_1,NSP2_2,NSP2_3,NSP2_4,NSP2_5,NSP2_6
NSP2	B4DY09	Interleukin enhancer-binding factor 2 (cDNA FLJ51660, highly similar to Interleukin enhancer-binding factor 2)	ILF2	0.00245729	0.979878	0.512705	0.6538	NSP2_1,NSP2_2,NSP2_3,NSP2_4,NSP2_5,NSP2_6
NSP2	O96019	Actin-like protein 6A (53 kDa BRG1-associated factor A) (Actin-related protein Baf53a) (ArpNbeta) (BRG1-associated factor 53A) (BAF53A) (INO80 complex subunit K)	ACTL6A BAF53 BAF53A INO80K	0.000276332	0.578777	0.693027	0.653649	NSP2_1,NSP2_2,NSP2_5
NSP2	Q08211	ATP-dependent RNA helicase A (EC 3.6.4.13) (DEAH box protein 9) (DExH-box helicase 9) (Leukophysin) (LKP) (Nuclear DNA helicase II) (NDH II) (RNA helicase A)	DHX9 DDX9 LKP NDH2	0.00208451	0.995162	0.504466	0.652866	NSP2_1,NSP2_2,NSP2_3,NSP2_4,NSP2_5,NSP2_6
NSP2	B4DXZ6	Fragile X mental retardation syndrome-related protein 1 (cDNA FLJ58644, highly similar to Fragile X mental retardation syndrome-related protein 1)	FXR1	0.000650829	0.610151	0.675913	0.651599	NSP2_3,NSP2_4,NSP2_6
NSP2	P22626	Heterogeneous nuclear ribonucleoproteins A2/B1 (hnRNP A2/B1)	HNRNPA2B1 HNRPA2B1	0.00275817	0.964858	0.515693	0.651217	NSP2_1,NSP2_2,NSP2_3,NSP2_4,NSP2_5,NSP2_6
NSP2	P62244	40S ribosomal protein S15a (Small ribosomal subunit protein uS8)	RPS15A OK/SW-cl.82	0.00387454	0.993021	0.501709	0.650326	NSP2_1,NSP2_2,NSP2_3,NSP2_4,NSP2_5,NSP2_6
NSP2	O95831	Apoptosis-inducing factor 1, mitochondrial (EC 1.6.99.-) (Programmed cell death protein 8)	AIFM1 AIF PDCD8	0.000348804	0.595635	0.678956	0.649205	NSP2_3,NSP2_4,NSP2_6
NSP2	Q9BVI4	Nucleolar complex protein 4 homolog (NOC4 protein homolog) (NOC4-like protein) (Nucleolar complex-associated protein 4-like protein)	NOC4L	0.000693203	0.860532	0.559127	0.648791	NSP2_1,NSP2_2,NSP2_3,NSP2_4,NSP2_6
NSP2	P61353	60S ribosomal protein L27 (Large ribosomal subunit protein eL27)	RPL27	0.00341191	0.964118	0.512445	0.648766	NSP2_1,NSP2_2,NSP2_3,NSP2_4,NSP2_5,NSP2_6
NSP2	C9J4Z3	60S ribosomal protein L37a (Ribosomal protein L37a, isoform CRA_c)	RPL37A hCG_16380	0.0067468	0.989879	0.499853	0.648102	NSP2_1,NSP2_2,NSP2_3,NSP2_4,NSP2_5,NSP2_6
NSP2	Q08J23	RNA cytosine C(5)-methyltransferase NSUN2 (EC 2.1.1.-) (Myc-induced SUN domain-containing protein) (Misu) (NOL1/NOP2/Sun domain family member 2) (Substrate of AIM1/Aurora kinase B) (mRNA cytosine C(5)-methyltransferase) (EC 2.1.1.-) (tRNA cytosine C(5)-methyltransferase) (EC 2.1.1.-) (EC 2.1.1.203) (tRNA methyltransferase 4 homolog) (hTrm4)	NSUN2 SAKI TRM4	0.000304054	0.539128	0.702116	0.647647	NSP2_1,NSP2_3,NSP2_5
NSP2	P60842	Eukaryotic initiation factor 4A-I (eIF-4A-I) (eIF4A-I) (EC 3.6.4.13) (ATP-dependent RNA helicase eIF4A-1)	EIF4A1 DDX2A EIF4A	0.00383553	0.92449	0.52837	0.647458	NSP2_1,NSP2_2,NSP2_3,NSP2_4,NSP2_5,NSP2_6
NSP2	P15880	40S ribosomal protein S2 (40S ribosomal protein S4) (Protein LLRep3) (Small ribosomal subunit protein uS5)	RPS2 RPS4	0.00535397	0.994822	0.496273	0.647164	NSP2_1,NSP2_2,NSP2_3,NSP2_4,NSP2_5,NSP2_6
NSP2	P11021	Endoplasmic reticulum chaperone BiP (EC 3.6.4.10) (78 kDa glucose-regulated protein) (GRP-78) (Binding-immunoglobulin protein) (BiP) (Heat shock protein 70 family protein 5) (HSP70 family protein 5) (Heat shock protein family A member 5) (Immunoglobulin heavy chain-binding protein)	HSPA5 GRP78	0.000431592	0.973843	0.503411	0.645556	NSP2_1,NSP2_2,NSP2_3,NSP2_4,NSP2_5,NSP2_6
NSP2	Q15427	Splicing factor 3B subunit 4 (Pre-mRNA-splicing factor SF3b 49 kDa subunit) (Spliceosome-associated protein 49) (SAP 49)	SF3B4 SAP49	0.00131322	0.990518	0.493893	0.644181	NSP2_1,NSP2_2,NSP2_3,NSP2_4,NSP2_5,NSP2_6
NSP2	J3KTA4	DEAD box protein 5 (EC 3.6.4.13) (Probable ATP-dependent RNA helicase DDX5)	DDX5	0.00204955	0.994029	0.491501	0.643629	NSP2_1,NSP2_2,NSP2_3,NSP2_4,NSP2_5,NSP2_6
NSP2	O95881	Thioredoxin domain-containing protein 12 (EC 1.8.4.2) (Endoplasmic reticulum resident protein 18) (ER protein 18) (ERp18) (Endoplasmic reticulum resident protein 19) (ER protein 19) (ERp19) (Thioredoxin-like protein p19) (hTLP19)	TXNDC12 TLP19 UNQ713/PRO1376	0.00169621	0.880596	0.542035	0.643271	NSP2_1,NSP2_2,NSP2_4,NSP2_5,NSP2_6
NSP2	A0A1B0GV57	TGF-beta-activated kinase 1 and MAP3K7-binding protein 2	TAB2	0.00106906	0.862587	0.548761	0.642322	NSP2_1,NSP2_3,NSP2_4,NSP2_5,NSP2_6
NSP2	Q9NR30	Nucleolar RNA helicase 2 (EC 3.6.4.13) (DEAD box protein 21) (Gu-alpha) (Nucleolar RNA helicase Gu) (Nucleolar RNA helicase II) (RH II/Gu)	DDX21	0.00374613	0.990316	0.489681	0.641246	NSP2_1,NSP2_2,NSP2_3,NSP2_4,NSP2_5,NSP2_6
NSP2	Q5JRC6	PHD finger protein 6 (PHD finger protein 6, isoform CRA_d)	PHF6 hCG_1783600	0.00230783	0.971139	0.498191	0.641154	NSP2_1,NSP2_2,NSP2_3,NSP2_4,NSP2_5,NSP2_6
NSP2	E7EPN9	Protein PRRC2C	PRRC2C	0.000239735	0.965094	0.500847	0.641097	NSP2_1,NSP2_2,NSP2_3,NSP2_4,NSP2_5,NSP2_6
NSP2	P05387	60S acidic ribosomal protein P2 (Large ribosomal subunit protein P2) (Renal carcinoma antigen NY-REN-44)	RPLP2 D11S2243E RPP2	0.00561599	0.990969	0.488288	0.640504	NSP2_1,NSP2_2,NSP2_3,NSP2_4,NSP2_5,NSP2_6
NSP2	Q86V81	THO complex subunit 4 (Tho4) (Ally of AML-1 and LEF-1) (Aly/REF export factor) (Transcriptional coactivator Aly/REF) (bZIP-enhancing factor BEF)	ALYREF ALY BEF THOC4	0.00310411	0.990691	0.488394	0.640475	NSP2_1,NSP2_2,NSP2_3,NSP2_4,NSP2_5,NSP2_6
NSP2	P06748	Nucleophosmin (NPM) (Nucleolar phosphoprotein B23) (Nucleolar protein NO38) (Numatrin)	NPM1 NPM	0.00197388	0.987048	0.488965	0.639736	NSP2_1,NSP2_2,NSP2_3,NSP2_4,NSP2_5,NSP2_6
NSP2	P51991	Heterogeneous nuclear ribonucleoprotein A3 (hnRNP A3)	HNRNPA3 HNRPA3	0.0021571	0.950739	0.505296	0.639729	NSP2_1,NSP2_2,NSP2_3,NSP2_4,NSP2_5,NSP2_6
NSP2	Q9NVV4	Poly(A) RNA polymerase, mitochondrial (PAP) (EC 2.7.7.19) (PAP-associated domain-containing protein 1) (Polynucleotide adenylyltransferase) (Terminal uridylyltransferase 1) (TUTase 1) (mtPAP)	MTPAP PAPD1	0.000468026	0.773222	0.584972	0.639569	NSP2_1,NSP2_2,NSP2_3,NSP2_4
NSP2	Q13435	Splicing factor 3B subunit 2 (Pre-mRNA-splicing factor SF3b 145 kDa subunit) (SF3b145) (Spliceosome-associated protein 145) (SAP 145)	SF3B2 SAP145	0.00247538	0.971975	0.495369	0.639479	NSP2_1,NSP2_2,NSP2_3,NSP2_4,NSP2_5,NSP2_6
NSP2	Q6PKG0	La-related protein 1 (La ribonucleoprotein domain family member 1)	LARP1 KIAA0731 LARP	0.000862187	0.9685	0.495849	0.638725	NSP2_1,NSP2_2,NSP2_3,NSP2_4,NSP2_5,NSP2_6
NSP2	A0A087WZK9	Eukaryotic translation initiation factor 3 subunit H (eIF3h) (Eukaryotic translation initiation factor 3 subunit 3) (eIF-3 gamma) (eIF3 p40 subunit)	EIF3H EIF3S3	0.00273722	0.964757	0.497072	0.63842	NSP2_1,NSP2_2,NSP2_3,NSP2_4,NSP2_5,NSP2_6
NSP2	J3QQQ9	KOW domain-containing protein		0.00343503	0.737633	0.598713	0.638026	NSP2_3,NSP2_4,NSP2_5,NSP2_6
NSP2	P62805	Histone H4	H4C1 H4/A H4FA HIST1H4A; H4C2 H4/I H4FI HIST1H4B; H4C3 H4/G H4FG HIST1H4C; H4C4 H4/B H4FB HIST1H4D; H4C5 H4/J H4FJ HIST1H4E; H4C6 H4/C H4FC HIST1H4F; H4C8 H4/H H4FH HIST1H4H; H4C9 H4/M H4FM HIST1H4I; H4C11 H4/E H4FE HIST1H4J; H4C12 H4/D H4FD HIST1H4K; H4C13 H4/K H4FK HIST1H4L; H4C14 H4/N H4F2 H4FN HIST2H4 HIST2H4A; H4C15 H4/O H4FO HIST2H4B; H4-16 HIST4H4	0.00708938	0.991432	0.482652	0.636791	NSP2_1,NSP2_2,NSP2_3,NSP2_4,NSP2_5,NSP2_6
NSP2	P46778	60S ribosomal protein L21 (Large ribosomal subunit protein eL21)	RPL21	0.00270272	0.957227	0.497305	0.636257	NSP2_1,NSP2_2,NSP2_3,NSP2_4,NSP2_5,NSP2_6
NSP2	Q09028	Histone-binding protein RBBP4 (Chromatin assembly factor 1 subunit C) (CAF-1 subunit C) (Chromatin assembly factor I p48 subunit) (CAF-I 48 kDa subunit) (CAF-I p48) (Nucleosome-remodeling factor subunit RBAP48) (Retinoblastoma-binding protein 4) (RBBP-4) (Retinoblastoma-binding protein p48)	RBBP4 RBAP48	0.000800029	0.974729	0.488549	0.635643	NSP2_1,NSP2_2,NSP2_3,NSP2_4,NSP2_5,NSP2_6
NSP2	M0R0F0	40S ribosomal protein S5 (Fragment)	RPS5	0.00533975	0.996214	0.478775	0.635599	NSP2_1,NSP2_2,NSP2_3,NSP2_4,NSP2_5,NSP2_6
NSP2	P68104	Elongation factor 1-alpha 1 (EF-1-alpha-1) (Elongation factor Tu) (EF-Tu) (Eukaryotic elongation factor 1 A-1) (eEF1A-1) (Leukocyte receptor cluster member 7)	EEF1A1 EEF1A EF1A LENG7	0.00474435	0.930157	0.508343	0.635484	NSP2_1,NSP2_2,NSP2_3,NSP2_4,NSP2_5,NSP2_6
NSP2	Q9Y265	RuvB-like 1 (EC 3.6.4.12) (49 kDa TATA box-binding protein-interacting protein) (49 kDa TBP-interacting protein) (54 kDa erythrocyte cytosolic protein) (ECP-54) (INO80 complex subunit H) (Nuclear matrix protein 238) (NMP 238) (Pontin 52) (TIP49a) (TIP60-associated protein 54-alpha) (TAP54-alpha)	RUVBL1 INO80H NMP238 TIP49 TIP49A	0.000416742	0.60016	0.655894	0.634792	NSP2_1,NSP2_3,NSP2_5
NSP2	A0A087WXM6	60S ribosomal protein L17 (Fragment)	RPL17	0.00386241	0.984368	0.482753	0.634662	NSP2_1,NSP2_2,NSP2_3,NSP2_4,NSP2_5,NSP2_6
NSP2	P62424	60S ribosomal protein L7a (Large ribosomal subunit protein eL8) (PLA-X polypeptide) (Surfeit locus protein 3)	RPL7A SURF-3 SURF3	0.00538803	0.981178	0.484134	0.634634	NSP2_1,NSP2_2,NSP2_3,NSP2_4,NSP2_5,NSP2_6
NSP2	P46783	40S ribosomal protein S10 (Small ribosomal subunit protein eS10)	RPS10	0.00299928	0.972346	0.487429	0.634153	NSP2_1,NSP2_2,NSP2_3,NSP2_4,NSP2_5,NSP2_6
NSP2	A0A0C4DG89	RNA helicase (EC 3.6.4.13)	DDX46	0.00255304	0.973062	0.487065	0.634122	NSP2_1,NSP2_2,NSP2_3,NSP2_4,NSP2_5,NSP2_6
NSP2	P35268	60S ribosomal protein L22 (EBER-associated protein) (EAP) (Epstein-Barr virus small RNA-associated protein) (Heparin-binding protein HBp15) (Large ribosomal subunit protein eL22)	RPL22	0.00394483	0.97656	0.484333	0.633337	NSP2_1,NSP2_2,NSP2_3,NSP2_4,NSP2_5,NSP2_6
NSP2	O95400	CD2 antigen cytoplasmic tail-binding protein 2 (CD2 cytoplasmic domain-binding protein 2) (CD2 tail-binding protein 2) (U5 snRNP 52K protein) (U5-52K)	CD2BP2 KIAA1178	0.00157941	0.972406	0.484994	0.632494	NSP2_1,NSP2_2,NSP2_3,NSP2_4,NSP2_5,NSP2_6
NSP2	P23246	Splicing factor, proline- and glutamine-rich (100 kDa DNA-pairing protein) (hPOMp100) (DNA-binding p52/p100 complex, 100 kDa subunit) (Polypyrimidine tract-binding protein-associated-splicing factor) (PSF) (PTB-associated-splicing factor)	SFPQ PSF	0.00210167	0.989982	0.47689	0.632364	NSP2_1,NSP2_2,NSP2_3,NSP2_4,NSP2_5,NSP2_6
NSP2	P52597	Heterogeneous nuclear ribonucleoprotein F (hnRNP F) (Nucleolin-like protein mcs94-1) [Cleaved into: Heterogeneous nuclear ribonucleoprotein F, N-terminally processed]	HNRNPF HNRPF	0.00080891	0.837186	0.545645	0.632347	NSP2_2,NSP2_3,NSP2_4,NSP2_5,NSP2_6
NSP2	P62899	60S ribosomal protein L31 (Large ribosomal subunit protein eL31)	RPL31	0.00361787	0.866569	0.532345	0.632312	NSP2_1,NSP2_2,NSP2_4,NSP2_5,NSP2_6
NSP2	Q14739	Delta(14)-sterol reductase LBR (Delta-14-SR) (EC 1.3.1.70) (3-beta-hydroxysterol Delta (14)-reductase) (C-14 sterol reductase) (C14SR) (Integral nuclear envelope inner membrane protein) (LMN2R) (Lamin-B receptor) (Sterol C14-reductase)	LBR	0.000588619	0.928824	0.503944	0.632032	NSP2_1,NSP2_2,NSP2_3,NSP2_4,NSP2_5,NSP2_6
NSP2	Q14681	BTB/POZ domain-containing protein KCTD2 (Potassium channel tetramerization domain-containing protein 2)	KCTD2 KIAA0176	0.00186701	0.971497	0.483901	0.631466	NSP2_1,NSP2_2,NSP2_3,NSP2_4,NSP2_5,NSP2_6
NSP2	Q5JTH9	RRP12-like protein	RRP12 KIAA0690	0.000557518	0.977406	0.479194	0.630055	NSP2_1,NSP2_2,NSP2_3,NSP2_4,NSP2_5,NSP2_6
NSP2	P78316	Nucleolar protein 14 (Nucleolar complex protein 14)	NOP14 C4orf9 NOL14 RES4-25	0.000588568	0.77855	0.568611	0.629998	NSP2_1,NSP2_2,NSP2_3,NSP2_4,NSP2_6
NSP2	Q2NL82	Pre-rRNA-processing protein TSR1 homolog	TSR1 KIAA1401	0.000616556	0.956458	0.48781	0.629498	NSP2_1,NSP2_2,NSP2_3,NSP2_4,NSP2_5,NSP2_6
NSP2	Q96PK6	RNA-binding protein 14 (Paraspeckle protein 2) (PSP2) (RNA-binding motif protein 14) (RRM-containing coactivator activator/modulator) (Synaptotagmin-interacting protein) (SYT-interacting protein)	RBM14 SIP	0.000930873	0.845652	0.53651	0.628698	NSP2_1,NSP2_2,NSP2_3,NSP2_4,NSP2_6
NSP2	P84090	Enhancer of rudimentary homolog	ERH	0.00501229	0.978038	0.475988	0.628078	NSP2_1,NSP2_2,NSP2_3,NSP2_4,NSP2_5,NSP2_6
NSP2	P46777	60S ribosomal protein L5 (Large ribosomal subunit protein uL18)	RPL5 MSTP030	0.00359163	0.989341	0.470723	0.627948	NSP2_1,NSP2_2,NSP2_3,NSP2_4,NSP2_5,NSP2_6
NSP2	Q96CT7	Coiled-coil domain-containing protein 124	CCDC124	0.00105034	0.881087	0.51797	0.626921	NSP2_1,NSP2_2,NSP2_3,NSP2_4,NSP2_5
NSP2	Q14152	Eukaryotic translation initiation factor 3 subunit A (eIF3a) (Eukaryotic translation initiation factor 3 subunit 10) (eIF-3-theta) (eIF3 p167) (eIF3 p180) (eIF3 p185)	EIF3A EIF3S10 KIAA0139	0.00256407	0.999429	0.464114	0.626524	NSP2_1,NSP2_2,NSP2_3,NSP2_4,NSP2_5,NSP2_6
NSP2	Q9BVP2	Guanine nucleotide-binding protein-like 3 (E2-induced gene 3 protein) (Novel nucleolar protein 47) (NNP47) (Nucleolar GTP-binding protein 3) (Nucleostemin)	GNL3 E2IG3 NS	0.00124396	0.984123	0.470953	0.626482	NSP2_1,NSP2_2,NSP2_3,NSP2_4,NSP2_5,NSP2_6
NSP2	Q7Z6E9	E3 ubiquitin-protein ligase RBBP6 (EC 2.3.2.27) (Proliferation potential-related protein) (Protein P2P-R) (RING-type E3 ubiquitin transferase RBBP6) (Retinoblastoma-binding Q protein 1) (RBQ-1) (Retinoblastoma-binding protein 6) (p53-associated cellular protein of testis)	RBBP6 P2PR PACT RBQ1 My038	0.000115308	0.730763	0.584361	0.626048	NSP2_1,NSP2_2,NSP2_4,NSP2_5
NSP2	P08708	40S ribosomal protein S17 (Small ribosomal subunit protein eS17)	RPS17 RPS17L	0.00603456	0.992153	0.465976	0.625576	NSP2_1,NSP2_2,NSP2_3,NSP2_4,NSP2_5,NSP2_6
NSP2	Q92841	Probable ATP-dependent RNA helicase DDX17 (EC 3.6.4.13) (DEAD box protein 17) (DEAD box protein p72) (DEAD box protein p82) (RNA-dependent helicase p72)	DDX17	0.00134053	0.987816	0.467802	0.625462	NSP2_1,NSP2_2,NSP2_3,NSP2_4,NSP2_5,NSP2_6
NSP2	Q8WVK2	U4/U6.U5 small nuclear ribonucleoprotein 27 kDa protein (U4/U6.U5 snRNP 27 kDa protein) (U4/U6.U5-27K) (Nucleic acid-binding protein RY-1) (U4/U6.U5 tri-snRNP-associated 27 kDa protein) (27K) (U4/U6.U5 tri-snRNP-associated protein 3)	SNRNP27	0.00340416	0.976991	0.472457	0.625325	NSP2_1,NSP2_2,NSP2_3,NSP2_4,NSP2_5,NSP2_6
NSP2	Q9BRS2	Serine/threonine-protein kinase RIO1 (EC 2.7.11.1) (EC 3.6.3.-) (RIO kinase 1)	RIOK1 RIO1	0.00322517	0.998023	0.462842	0.625222	NSP2_1,NSP2_2,NSP2_3,NSP2_4,NSP2_5,NSP2_6
NSP2	Q00839	Heterogeneous nuclear ribonucleoprotein U (hnRNP U) (GRIP120) (Nuclear p120 ribonucleoprotein) (Scaffold-attachment factor A) (SAF-A) (p120) (pp120)	HNRNPU C1orf199 HNRPU SAFA U21.1	0.00318822	0.99411	0.464199	0.624945	NSP2_1,NSP2_2,NSP2_3,NSP2_4,NSP2_5,NSP2_6
NSP2	G5E9G0	60S ribosomal protein L3 (Ribosomal protein L3, isoform CRA_e)	RPL3 ASC-1 hCG_2015191	0.00280918	0.603121	0.640134	0.624916	NSP2_1,NSP2_3,NSP2_6
NSP2	Q07666	KH domain-containing, RNA-binding, signal transduction-associated protein 1 (GAP-associated tyrosine phosphoprotein p62) (Src-associated in mitosis 68 kDa protein) (Sam68) (p21 Ras GTPase-activating protein-associated p62) (p68)	KHDRBS1 SAM68	0.000832621	0.978928	0.470664	0.624678	NSP2_1,NSP2_2,NSP2_3,NSP2_4,NSP2_5,NSP2_6
NSP2	P68371	Tubulin beta-4B chain (Tubulin beta-2 chain) (Tubulin beta-2C chain)	TUBB4B TUBB2C	0.003334	0.425876	0.719164	0.624409	NSP2_1,NSP2_2,NSP2_3,NSP2_4,NSP2_5,NSP2_6
NSP2	O15042	U2 snRNP-associated SURP motif-containing protein (140 kDa Ser/Arg-rich domain protein) (U2-associated protein SR140)	U2SURP KIAA0332 SR140	0.00236148	0.906731	0.502057	0.623933	NSP2_1,NSP2_2,NSP2_3,NSP2_4,NSP2_5,NSP2_6
NSP2	B0QYK0	RNA-binding protein EWS	EWSR1	0.000491626	0.733625	0.579133	0.62335	NSP2_2,NSP2_3,NSP2_4,NSP2_5
NSP2	P09874	Poly [ADP-ribose] polymerase 1 (PARP-1) (EC 2.4.2.30) (ADP-ribosyltransferase diphtheria toxin-like 1) (ARTD1) (DNA ADP-ribosyltransferase PARP1) (EC 2.4.2.-) (NAD(+) ADP-ribosyltransferase 1) (ADPRT 1) (Poly[ADP-ribose] synthase 1) (Protein poly-ADP-ribosyltransferase PARP1) (EC 2.4.2.-)	PARP1 ADPRT PPOL	0.00212388	0.970199	0.472587	0.623311	NSP2_1,NSP2_2,NSP2_3,NSP2_4,NSP2_5,NSP2_6
NSP2	P62241	40S ribosomal protein S8 (Small ribosomal subunit protein eS8)	RPS8 OK/SW-cl.83	0.00472357	0.981185	0.467555	0.623266	NSP2_1,NSP2_2,NSP2_3,NSP2_4,NSP2_5,NSP2_6
NSP2	Q8TDY2	RB1-inducible coiled-coil protein 1 (FAK family kinase-interacting protein of 200 kDa) (FIP200)	RB1CC1 KIAA0203 RBICC	9.13394e-05	0.360781	0.746422	0.622992	NSP2_5,NSP2_6
NSP2	Q14692	Ribosome biogenesis protein BMS1 homolog (Ribosome assembly protein BMS1 homolog)	BMS1 BMS1L KIAA0187	0.000842416	0.983631	0.464947	0.622211	NSP2_1,NSP2_2,NSP2_3,NSP2_4,NSP2_5,NSP2_6
NSP2	A0A0A0MR66	RNA-binding protein 10 (G patch domain-containing protein 9) (RNA-binding motif protein 10) (RNA-binding protein S1-1) (S1-1)	RBM10 DXS8237E GPATC9 GPATCH9 KIAA0122	0.00417843	0.996145	0.459085	0.622073	NSP2_1,NSP2_2,NSP2_3,NSP2_4,NSP2_5,NSP2_6
NSP2	Q5HY54	Deleted.		0.0013235	0.987564	0.462912	0.622032	NSP2_1,NSP2_2,NSP2_3,NSP2_4,NSP2_5,NSP2_6
NSP2	J3QT28	Mitotic checkpoint protein BUB3 (Fragment)	BUB3	0.00242937	0.97869	0.466785	0.621955	NSP2_1,NSP2_2,NSP2_3,NSP2_4,NSP2_5,NSP2_6
NSP2	Q99613	Eukaryotic translation initiation factor 3 subunit C (eIF3c) (Eukaryotic translation initiation factor 3 subunit 8) (eIF3 p110)	EIF3C EIF3S8	0.00227207	0.986182	0.463253	0.621845	NSP2_1,NSP2_2,NSP2_3,NSP2_4,NSP2_5,NSP2_6
NSP2	K7EK07	Histone H3 (Fragment)	H3-3B	0.000759392	0.767578	0.560599	0.621122	NSP2_1,NSP2_2,NSP2_4,NSP2_6
NSP2	J3KMX5	40S ribosomal protein S13	RPS13	0.00354082	0.971005	0.467718	0.620231	NSP2_1,NSP2_2,NSP2_3,NSP2_4,NSP2_5,NSP2_6
NSP2	P62280	40S ribosomal protein S11 (Small ribosomal subunit protein uS17)	RPS11	0.00425286	0.992525	0.457641	0.619967	NSP2_1,NSP2_2,NSP2_3,NSP2_4,NSP2_5,NSP2_6
NSP2	P23396	40S ribosomal protein S3 (EC 4.2.99.18) (Small ribosomal subunit protein uS3)	RPS3 OK/SW-cl.26	0.00660871	0.989664	0.457635	0.619094	NSP2_1,NSP2_2,NSP2_3,NSP2_4,NSP2_5,NSP2_6
NSP2	P60228	Eukaryotic translation initiation factor 3 subunit E (eIF3e) (Eukaryotic translation initiation factor 3 subunit 6) (Viral integration site protein INT-6 homolog) (eIF-3 p48)	EIF3E EIF3S6 INT6	0.00284864	0.988087	0.457821	0.618712	NSP2_1,NSP2_2,NSP2_3,NSP2_4,NSP2_5,NSP2_6
NSP2	O75822	Eukaryotic translation initiation factor 3 subunit J (eIF3j) (Eukaryotic translation initiation factor 3 subunit 1) (eIF-3-alpha) (eIF3 p35)	EIF3J EIF3S1 PRO0391	0.00135615	0.963139	0.468003	0.617986	NSP2_1,NSP2_2,NSP2_3,NSP2_4,NSP2_5,NSP2_6
NSP2	Q96SI9	Spermatid perinuclear RNA-binding protein	STRBP SPNR	0.000103894	0.355547	0.741308	0.617872	NSP2_3,NSP2_4
NSP2	Q12874	Splicing factor 3A subunit 3 (SF3a60) (Spliceosome-associated protein 61) (SAP 61)	SF3A3 SAP61	0.00310609	0.972054	0.463371	0.617572	NSP2_1,NSP2_2,NSP2_3,NSP2_4,NSP2_5,NSP2_6
NSP2	O15397	Importin-8 (Imp8) (Ran-binding protein 8) (RanBP8)	IPO8 RANBP8	0.000277633	0.721957	0.575927	0.617551	NSP2_1,NSP2_2,NSP2_5,NSP2_6
NSP2	O15371	Eukaryotic translation initiation factor 3 subunit D (eIF3d) (Eukaryotic translation initiation factor 3 subunit 7) (eIF-3-zeta) (eIF3 p66)	EIF3D EIF3S7	0.00288977	0.98879	0.455567	0.617385	NSP2_1,NSP2_2,NSP2_3,NSP2_4,NSP2_5,NSP2_6
NSP2	P61978	Heterogeneous nuclear ribonucleoprotein K (hnRNP K) (Transformation up-regulated nuclear protein) (TUNP)	HNRNPK HNRPK	0.00424901	0.984003	0.45621	0.616356	NSP2_1,NSP2_2,NSP2_3,NSP2_4,NSP2_5,NSP2_6
NSP2	P46781	40S ribosomal protein S9 (Small ribosomal subunit protein uS4)	RPS9	0.0025456	0.935174	0.477401	0.615807	NSP2_1,NSP2_2,NSP2_3,NSP2_4,NSP2_5,NSP2_6
NSP2	J3QLE5	Small nuclear ribonucleoprotein-associated protein N (Fragment)	SNRPN	0.00240787	0.953326	0.467707	0.614762	NSP2_1,NSP2_2,NSP2_3,NSP2_4,NSP2_5,NSP2_6
NSP2	K7ES31	Eukaryotic translation initiation factor 3 subunit K	EIF3K	0.00181471	0.982002	0.454498	0.614551	NSP2_1,NSP2_2,NSP2_3,NSP2_4,NSP2_5,NSP2_6
NSP2	O43318	Mitogen-activated protein kinase kinase kinase 7 (EC 2.7.11.25) (Transforming growth factor-beta-activated kinase 1) (TGF-beta-activated kinase 1)	MAP3K7 TAK1	0.00182869	0.996328	0.447912	0.614456	NSP2_1,NSP2_2,NSP2_3,NSP2_4,NSP2_5,NSP2_6
NSP2	Q92769	Histone deacetylase 2 (HD2) (EC 3.5.1.98)	HDAC2	0.00077568	0.986275	0.45194	0.614109	NSP2_1,NSP2_2,NSP2_3,NSP2_4,NSP2_5,NSP2_6
NSP2	Q15393	Splicing factor 3B subunit 3 (Pre-mRNA-splicing factor SF3b 130 kDa subunit) (SF3b130) (STAF130) (Spliceosome-associated protein 130) (SAP 130)	SF3B3 KIAA0017 SAP130	0.00328404	0.986807	0.449817	0.612833	NSP2_1,NSP2_2,NSP2_3,NSP2_4,NSP2_5,NSP2_6
NSP2	P16403	Histone H1.2 (Histone H1c) (Histone H1d) (Histone H1s-1)	H1-2 H1F2 HIST1H1C	0.00372409	0.951185	0.465803	0.612804	NSP2_1,NSP2_2,NSP2_3,NSP2_4,NSP2_5,NSP2_6
NSP2	Q96DI7	U5 small nuclear ribonucleoprotein 40 kDa protein (U5 snRNP 40 kDa protein) (U5-40K) (38 kDa-splicing factor) (Prp8-binding protein) (hPRP8BP) (U5 snRNP-specific 40 kDa protein) (WD repeat-containing protein 57)	SNRNP40 PRP8BP SFP38 WDR57	0.0035667	0.989401	0.447642	0.612144	NSP2_1,NSP2_2,NSP2_3,NSP2_4,NSP2_5,NSP2_6
NSP2	E7EX73	Eukaryotic translation initiation factor 4 gamma 1	EIF4G1	0.00049639	0.978244	0.452653	0.612119	NSP2_1,NSP2_2,NSP2_3,NSP2_4,NSP2_5,NSP2_6
NSP2	P38159	RNA-binding motif protein, X chromosome (Glycoprotein p43) (Heterogeneous nuclear ribonucleoprotein G) (hnRNP G) [Cleaved into: RNA-binding motif protein, X chromosome, N-terminally processed]	RBMX HNRPG RBMXP1	0.00273323	0.989469	0.447486	0.612053	NSP2_1,NSP2_2,NSP2_3,NSP2_4,NSP2_5,NSP2_6
NSP2	Q9Y2W1	Thyroid hormone receptor-associated protein 3 (BCLAF1 and THRAP3 family member 2) (Thyroid hormone receptor-associated protein complex 150 kDa component) (Trap150)	THRAP3 BCLAF2 TRAP150	0.00306358	0.999156	0.443068	0.612015	NSP2_1,NSP2_2,NSP2_3,NSP2_4,NSP2_5,NSP2_6
NSP2	Q71DI3	Histone H3.2 (H3-clustered histone 13) (H3-clustered histone 14) (H3-clustered histone 15) (Histone H3/m) (Histone H3/o)	H3C15 HIST2H3A; H3C14 H3F2 H3FM HIST2H3C; H3C13 HIST2H3D	0.00128997	0.789476	0.537171	0.611821	NSP2_1,NSP2_2,NSP2_3,NSP2_4,NSP2_6
NSP2	G3V203	60S ribosomal protein L18 (Ribosomal protein L18, isoform CRA_b)	RPL18 hCG_2000370	0.00419519	0.884269	0.494434	0.611788	NSP2_1,NSP2_2,NSP2_3,NSP2_5,NSP2_6
NSP2	Q5T760	Serine/arginine-rich-splicing factor 11 (Fragment)	SRSF11	0.000874253	0.877404	0.497543	0.611782	NSP2_2,NSP2_3,NSP2_4,NSP2_5,NSP2_6
NSP2	O94906	Pre-mRNA-processing factor 6 (Androgen receptor N-terminal domain-transactivating protein 1) (ANT-1) (PRP6 homolog) (U5 snRNP-associated 102 kDa protein) (U5-102 kDa protein)	PRPF6 C20orf14	0.00259983	0.991135	0.44582	0.611425	NSP2_1,NSP2_2,NSP2_3,NSP2_4,NSP2_5,NSP2_6
NSP2	Q5T7C4	High mobility group protein B1	HMGB1	0.000427878	0.360786	0.729201	0.61119	NSP2_3,NSP2_6
NSP2	P52732	Kinesin-like protein KIF11 (Kinesin-like protein 1) (Kinesin-like spindle protein HKSP) (Kinesin-related motor protein Eg5) (Thyroid receptor-interacting protein 5) (TR-interacting protein 5) (TRIP-5)	KIF11 EG5 KNSL1 TRIP5	0.00632174	0.998309	0.441901	0.610974	NSP2_1,NSP2_2,NSP2_3,NSP2_4,NSP2_5,NSP2_6
NSP2	D6R9A6	High mobility group protein B2 (Fragment)	HMGB2	0.00052253	0.349276	0.733588	0.610647	NSP2_3,NSP2_6
NSP2	Q99575	Ribonucleases P/MRP protein subunit POP1 (hPOP1) (EC 3.1.26.5)	POP1 KIAA0061	0.000525506	0.908991	0.480866	0.610093	NSP2_1,NSP2_2,NSP2_3,NSP2_4,NSP2_5,NSP2_6
NSP2	O75533	Splicing factor 3B subunit 1 (Pre-mRNA-splicing factor SF3b 155 kDa subunit) (SF3b155) (Spliceosome-associated protein 155) (SAP 155)	SF3B1 SAP155	0.00444298	0.986024	0.44591	0.60992	NSP2_1,NSP2_2,NSP2_3,NSP2_4,NSP2_5,NSP2_6
NSP2	P48634	Protein PRRC2A (HLA-B-associated transcript 2) (Large proline-rich protein BAT2) (Proline-rich and coiled-coil-containing protein 2A) (Protein G2)	PRRC2A BAT2 G2	0.000462605	0.976012	0.450391	0.60988	NSP2_1,NSP2_2,NSP2_3,NSP2_4,NSP2_5,NSP2_6
NSP2	E9PLL6	60S ribosomal protein L27a	RPL27A	0.00619822	0.877876	0.494337	0.609761	NSP2_1,NSP2_2,NSP2_3,NSP2_5,NSP2_6
NSP2	P11387	DNA topoisomerase 1 (EC 5.6.2.1) (DNA topoisomerase I)	TOP1	0.0025424	0.991132	0.442448	0.609112	NSP2_1,NSP2_2,NSP2_3,NSP2_4,NSP2_5,NSP2_6
NSP2	P62249	40S ribosomal protein S16 (Small ribosomal subunit protein uS9)	RPS16	0.00176003	0.587833	0.623638	0.608885	NSP2_1,NSP2_3,NSP2_4
NSP2	F2Z388	60S ribosomal protein L35	RPL35	0.00236795	0.891047	0.487136	0.608866	NSP2_1,NSP2_3,NSP2_4,NSP2_5,NSP2_6
NSP2	P68431	Histone H3.1 (Histone H3/a) (Histone H3/b) (Histone H3/c) (Histone H3/d) (Histone H3/f) (Histone H3/h) (Histone H3/i) (Histone H3/j) (Histone H3/k) (Histone H3/l)	H3C1 H3FA HIST1H3A; H3C2 H3FL HIST1H3B; H3C3 H3FC HIST1H3C; H3C4 H3FB HIST1H3D; H3C6 H3FD HIST1H3E; H3C7 H3FI HIST1H3F; H3C8 H3FH HIST1H3G; H3C10 H3FK HIST1H3H; H3C11 H3FF HIST1H3I; H3C12 H3FJ HIST1H3J	0.00121278	0.812322	0.5218	0.608332	NSP2_1,NSP2_2,NSP2_3,NSP2_4,NSP2_6
NSP2	Q14331	Protein FRG1 (FSHD region gene 1 protein)	FRG1	0.00306754	0.988709	0.442069	0.608108	NSP2_1,NSP2_2,NSP2_3,NSP2_4,NSP2_5,NSP2_6
NSP2	O00303	Eukaryotic translation initiation factor 3 subunit F (eIF3f) (Deubiquitinating enzyme eIF3f) (EC 3.4.19.12) (Eukaryotic translation initiation factor 3 subunit 5) (eIF-3-epsilon) (eIF3 p47)	EIF3F EIF3S5	0.00265762	0.995549	0.438171	0.607544	NSP2_1,NSP2_2,NSP2_3,NSP2_4,NSP2_5,NSP2_6
NSP2	A0A0J9YYL3	60 kDa poly(U)-binding-splicing factor (Poly(U)-binding-splicing factor PUF60) (Fragment)	PUF60	0.00210553	0.954126	0.45679	0.607523	NSP2_1,NSP2_2,NSP2_3,NSP2_4,NSP2_5,NSP2_6
NSP2	P08621	U1 small nuclear ribonucleoprotein 70 kDa (U1 snRNP 70 kDa) (U1-70K) (snRNP70)	SNRNP70 RNPU1Z RPU1 SNRP70 U1AP1	0.00183431	0.960045	0.451005	0.605382	NSP2_1,NSP2_2,NSP2_3,NSP2_4,NSP2_5,NSP2_6
NSP2	Q52LJ0	Protein FAM98B	FAM98B	0.00125633	0.961177	0.450299	0.605244	NSP2_1,NSP2_2,NSP2_3,NSP2_4,NSP2_5,NSP2_6
NSP2	Q9NQ55	Suppressor of SWI4 1 homolog (Ssf-1) (Brix domain-containing protein 3) (Peter Pan homolog)	PPAN BXDC3 SSF1	0.000601168	0.772552	0.53502	0.605121	NSP2_2,NSP2_4,NSP2_5,NSP2_6
NSP2	P62750	60S ribosomal protein L23a (Large ribosomal subunit protein uL23)	RPL23A	0.00442177	0.868784	0.490813	0.60453	NSP2_1,NSP2_2,NSP2_3,NSP2_5,NSP2_6
NSP2	Q13347	Eukaryotic translation initiation factor 3 subunit I (eIF3i) (Eukaryotic translation initiation factor 3 subunit 2) (TGF-beta receptor-interacting protein 1) (TRIP-1) (eIF-3-beta) (eIF3 p36)	EIF3I EIF3S2 TRIP1	0.00347867	0.982228	0.439494	0.604345	NSP2_1,NSP2_2,NSP2_3,NSP2_4,NSP2_5,NSP2_6
NSP2	E7EPB3	60S ribosomal protein L14	RPL14	0.00236227	0.88687	0.481944	0.604017	NSP2_2,NSP2_3,NSP2_4,NSP2_5,NSP2_6
NSP2	Q15208	Serine/threonine-protein kinase 38 (EC 2.7.11.1) (NDR1 protein kinase) (Nuclear Dbf2-related kinase 1)	STK38 NDR1	0.00166401	0.926995	0.462099	0.602789	NSP2_1,NSP2_2,NSP2_3,NSP2_4,NSP2_5,NSP2_6
NSP2	P63244	Receptor of activated protein C kinase 1 (Cell proliferation-inducing gene 21 protein) (Guanine nucleotide-binding protein subunit beta-2-like 1) (Guanine nucleotide-binding protein subunit beta-like protein 12.3) (Human lung cancer oncogene 7 protein) (HLC-7) (Receptor for activated C kinase) (Small ribosomal subunit protein RACK1) [Cleaved into: Receptor of activated protein C kinase 1, N-termi…	RACK1 GNB2L1 HLC7 PIG21	0.00340162	0.887511	0.479807	0.602757	NSP2_1,NSP2_2,NSP2_3,NSP2_4,NSP2_6
NSP2	P62263	40S ribosomal protein S14 (Small ribosomal subunit protein uS11)	RPS14 PRO2640	0.00513544	0.995966	0.430326	0.602309	NSP2_1,NSP2_2,NSP2_3,NSP2_4,NSP2_5,NSP2_6
NSP2	Q8NC51	Plasminogen activator inhibitor 1 RNA-binding protein (PAI1 RNA-binding protein 1) (PAI-RBP1) (SERPINE1 mRNA-binding protein 1)	SERBP1 PAIRBP1 CGI-55	0.00140676	0.949158	0.451209	0.60216	NSP2_1,NSP2_2,NSP2_3,NSP2_4,NSP2_5,NSP2_6
NSP2	Q9P258	Protein RCC2 (RCC1-like protein TD-60) (Telophase disk protein of 60 kDa)	RCC2 KIAA1470 TD60	0.00104904	0.82894	0.504822	0.60182	NSP2_1,NSP2_3,NSP2_4,NSP2_5,NSP2_6
NSP2	Q96HS1	Serine/threonine-protein phosphatase PGAM5, mitochondrial (EC 3.1.3.16) (Bcl-XL-binding protein v68) (Phosphoglycerate mutase family member 5)	PGAM5	0.00191064	0.964429	0.443724	0.601744	NSP2_1,NSP2_2,NSP2_3,NSP2_4,NSP2_5,NSP2_6
NSP2	Q15459	Splicing factor 3A subunit 1 (SF3a120) (Spliceosome-associated protein 114) (SAP 114)	SF3A1 SAP114	0.00286301	0.990646	0.431671	0.601576	NSP2_1,NSP2_2,NSP2_3,NSP2_4,NSP2_5,NSP2_6
NSP2	O75688	Protein phosphatase 1B (EC 3.1.3.16) (Protein phosphatase 2C isoform beta) (PP2C-beta)	PPM1B PP2CB	0.00199914	0.889753	0.475763	0.600668	NSP2_1,NSP2_2,NSP2_3,NSP2_4,NSP2_5
NSP2	J3KSR8	Serine/arginine-rich-splicing factor 1 (Fragment)	SRSF1	0.00113753	0.608191	0.601697	0.600121	NSP2_2,NSP2_5,NSP2_6
NSP2	Q8WUA2	Peptidyl-prolyl cis-trans isomerase-like 4 (PPIase) (EC 5.2.1.8) (Cyclophilin-like protein PPIL4) (Rotamase PPIL4)	PPIL4	0.00175043	0.934971	0.45395	0.599664	NSP2_1,NSP2_2,NSP2_3,NSP2_4,NSP2_5,NSP2_6
NSP2	Q9UMS4	Pre-mRNA-processing factor 19 (EC 2.3.2.27) (Nuclear matrix protein 200) (PRP19/PSO4 homolog) (hPso4) (RING-type E3 ubiquitin transferase PRP19) (Senescence evasion factor)	PRPF19 NMP200 PRP19 SNEV	0.00275135	0.992423	0.427884	0.599527	NSP2_1,NSP2_2,NSP2_3,NSP2_4,NSP2_5,NSP2_6
NSP2	P55884	Eukaryotic translation initiation factor 3 subunit B (eIF3b) (Eukaryotic translation initiation factor 3 subunit 9) (Prt1 homolog) (hPrt1) (eIF-3-eta) (eIF3 p110) (eIF3 p116)	EIF3B EIF3S9	0.00211863	0.996038	0.426014	0.599357	NSP2_1,NSP2_2,NSP2_3,NSP2_4,NSP2_5,NSP2_6
NSP2	P13010	X-ray repair cross-complementing protein 5 (EC 3.6.4.-) (86 kDa subunit of Ku antigen) (ATP-dependent DNA helicase 2 subunit 2) (ATP-dependent DNA helicase II 80 kDa subunit) (CTC box-binding factor 85 kDa subunit) (CTC85) (CTCBF) (DNA repair protein XRCC5) (Ku80) (Ku86) (Lupus Ku autoantigen protein p86) (Nuclear factor IV) (Thyroid-lupus autoantigen) (TLAA) (X-ray repair complementing defective…	XRCC5 G22P2	0.00048571	0.877085	0.479305	0.599179	NSP2_1,NSP2_2,NSP2_3,NSP2_4,NSP2_6
NSP2	O75643	U5 small nuclear ribonucleoprotein 200 kDa helicase (EC 3.6.4.13) (Activating signal cointegrator 1 complex subunit 3-like 1) (BRR2 homolog) (U5 snRNP-specific 200 kDa protein) (U5-200KD)	SNRNP200 ASCC3L1 HELIC2 KIAA0788	0.00295214	0.987664	0.428707	0.598625	NSP2_1,NSP2_2,NSP2_3,NSP2_4,NSP2_5,NSP2_6
NSP2	Q9Y262	Eukaryotic translation initiation factor 3 subunit L (eIF3l) (Eukaryotic translation initiation factor 3 subunit 6-interacting protein) (Eukaryotic translation initiation factor 3 subunit E-interacting protein)	EIF3L EIF3EIP EIF3S6IP HSPC021 HSPC025 MSTP005	0.00226441	0.976592	0.433685	0.598617	NSP2_1,NSP2_2,NSP2_3,NSP2_4,NSP2_5,NSP2_6
NSP2	B1AHC9	ATP-dependent DNA helicase 2 subunit 1	XRCC6	0.000536459	0.840343	0.494795	0.598461	NSP2_1,NSP2_2,NSP2_3,NSP2_5,NSP2_6
NSP2	P49756	RNA-binding protein 25 (Arg/Glu/Asp-rich protein of 120 kDa) (RED120) (Protein S164) (RNA-binding motif protein 25) (RNA-binding region-containing protein 7)	RBM25 RNPC7	0.00152918	0.979142	0.431011	0.597566	NSP2_1,NSP2_2,NSP2_3,NSP2_4,NSP2_5,NSP2_6
NSP2	A0A0D9SFB3	RNA helicase (EC 3.6.4.13)	DDX3X	0.00336671	0.985652	0.427315	0.597052	NSP2_1,NSP2_2,NSP2_3,NSP2_4,NSP2_5,NSP2_6
NSP2	Q15428	Splicing factor 3A subunit 2 (SF3a66) (Spliceosome-associated protein 62) (SAP 62)	SF3A2 SAP62	0.00136493	0.975102	0.431581	0.59671	NSP2_1,NSP2_2,NSP2_3,NSP2_4,NSP2_5,NSP2_6
NSP2	P62269	40S ribosomal protein S18 (Ke-3) (Ke3) (Small ribosomal subunit protein uS13)	RPS18 D6S218E	0.00397015	0.959124	0.438614	0.596616	NSP2_1,NSP2_2,NSP2_3,NSP2_4,NSP2_5,NSP2_6
NSP2	Q9ULV4	Coronin-1C (Coronin-3) (hCRNN4)	CORO1C CRN2 CRNN4	0.0012598	0.970988	0.432711	0.596214	NSP2_1,NSP2_2,NSP2_3,NSP2_4,NSP2_5,NSP2_6
NSP2	E9PKG1	Protein arginine N-methyltransferase 1	PRMT1	0.00204987	0.973111	0.430577	0.595411	NSP2_1,NSP2_2,NSP2_3,NSP2_4,NSP2_5,NSP2_6
NSP2	Q86UE4	Protein LYRIC (3D3/LYRIC) (Astrocyte elevated gene-1 protein) (AEG-1) (Lysine-rich CEACAM1 co-isolated protein) (Metadherin) (Metastasis adhesion protein)	MTDH AEG1 LYRIC	0.000208519	0.383388	0.695917	0.595346	NSP2_1,NSP2_2
NSP2	A0A0U1RQF0	3-hydroxyacyl-[acyl-carrier-protein] dehydratase (EC 1.1.1.100) (EC 1.3.1.39) (EC 2.3.1.38) (EC 2.3.1.39) (EC 2.3.1.41) (EC 2.3.1.85) (EC 3.1.2.14) (EC 4.2.1.59) (3-oxoacyl-[acyl-carrier-protein] reductase) (3-oxoacyl-[acyl-carrier-protein] synthase) (Acyl-[acyl-carrier-protein] hydrolase) (Enoyl-[acyl-carrier-protein] reductase) (Fatty acid synthase) ([Acyl-carrier-protein] S-acetyltransferase) …	FASN	4.58771e-05	0.38207	0.696037	0.595021	NSP2_1,NSP2_6
NSP2	Q8IWX8	Calcium homeostasis endoplasmic reticulum protein (ERPROT 213-21) (SR-related CTD-associated factor 6)	CHERP DAN26 SCAF6	0.00167127	0.992003	0.421423	0.594963	NSP2_1,NSP2_2,NSP2_3,NSP2_4,NSP2_5,NSP2_6
NSP2	P62081	40S ribosomal protein S7 (Small ribosomal subunit protein eS7)	RPS7	0.00358591	0.931337	0.448369	0.594728	NSP2_1,NSP2_2,NSP2_3,NSP2_4,NSP2_5,NSP2_6
NSP2	Q9Y3I0	RNA-splicing ligase RtcB homolog (EC 6.5.1.8) (3'-phosphate/5'-hydroxy nucleic acid ligase)	RTCB C22orf28 HSPC117	0.00147241	0.959028	0.43533	0.594321	NSP2_1,NSP2_2,NSP2_3,NSP2_4,NSP2_5,NSP2_6
NSP2	A0A087X0M4	Kanadaptin	SLC4A1AP	0.000292923	0.744946	0.530885	0.593767	NSP2_1,NSP2_2,NSP2_3,NSP2_6
NSP2	A0A0B4J1Z1	Serine/arginine-rich-splicing factor 7 (Splicing factor, arginine/serine-rich 7, 35kDa, isoform CRA_a)	SRSF7 SFRS7 hCG_15878	0.0020588	0.987538	0.421399	0.593571	NSP2_1,NSP2_2,NSP2_3,NSP2_4,NSP2_5,NSP2_6
NSP2	O43143	Pre-mRNA-splicing factor ATP-dependent RNA helicase DHX15 (EC 3.6.4.13) (ATP-dependent RNA helicase #46) (DEAH box protein 15)	DHX15 DBP1 DDX15	0.0027487	0.97803	0.423444	0.592044	NSP2_1,NSP2_2,NSP2_3,NSP2_4,NSP2_5,NSP2_6
NSP2	P60866	40S ribosomal protein S20 (Small ribosomal subunit protein uS10)	RPS20	0.00180394	0.766632	0.517517	0.591303	NSP2_3,NSP2_4,NSP2_5,NSP2_6
NSP2	Q9P021	Cysteine-rich PDZ-binding protein (Cysteine-rich interactor of PDZ three) (Cysteine-rich interactor of PDZ3)	CRIPT HSPC139	0.0032747	0.986394	0.418506	0.591242	NSP2_1,NSP2_2,NSP2_3,NSP2_4,NSP2_5,NSP2_6
NSP2	O43290	U4/U6.U5 tri-snRNP-associated protein 1 (SNU66 homolog) (hSnu66) (Squamous cell carcinoma antigen recognized by T-cells 1) (SART-1) (hSART-1) (U4/U6.U5 tri-snRNP-associated 110 kDa protein) (allergen Hom s 1)	SART1	0.00251066	0.979441	0.421319	0.59102	NSP2_1,NSP2_2,NSP2_3,NSP2_4,NSP2_5,NSP2_6
NSP2	Q8WWY3	U4/U6 small nuclear ribonucleoprotein Prp31 (Pre-mRNA-processing factor 31) (Serologically defined breast cancer antigen NY-BR-99) (U4/U6 snRNP 61 kDa protein) (Protein 61K) (hPrp31)	PRPF31 PRP31	0.00251975	0.894356	0.459104	0.590671	NSP2_1,NSP2_2,NSP2_3,NSP2_4,NSP2_6
NSP2	O43172	U4/U6 small nuclear ribonucleoprotein Prp4 (PRP4 homolog) (hPrp4) (U4/U6 snRNP 60 kDa protein) (WD splicing factor Prp4)	PRPF4 PRP4	0.00160989	0.989161	0.416309	0.590579	NSP2_1,NSP2_2,NSP2_3,NSP2_4,NSP2_5,NSP2_6
NSP2	O43395	U4/U6 small nuclear ribonucleoprotein Prp3 (Pre-mRNA-splicing factor 3) (hPrp3) (U4/U6 snRNP 90 kDa protein)	PRPF3 HPRP3 PRP3	0.00142728	0.961789	0.428493	0.590486	NSP2_1,NSP2_2,NSP2_3,NSP2_4,NSP2_5,NSP2_6
NSP2	D6RAT0	40S ribosomal protein S3a	RPS3A	0.00494457	0.895596	0.458184	0.590438	NSP2_1,NSP2_2,NSP2_4,NSP2_5,NSP2_6
NSP2	Q9Y6Y0	Influenza virus NS1A-binding protein (NS1-BP) (NS1-binding protein) (Aryl hydrocarbon receptor-associated protein 3) (Kelch-like protein 39)	IVNS1ABP ARA3 FLARA3 KIAA0850 KLHL39 NS1 NS1BP HSPC068	0.0020476	0.988955	0.415934	0.590262	NSP2_1,NSP2_2,NSP2_3,NSP2_4,NSP2_5,NSP2_6
NSP2	O60762	Dolichol-phosphate mannosyltransferase subunit 1 (EC 2.4.1.83) (Dolichol-phosphate mannose synthase subunit 1) (DPM synthase subunit 1) (Dolichyl-phosphate beta-D-mannosyltransferase subunit 1) (Mannose-P-dolichol synthase subunit 1) (MPD synthase subunit 1)	DPM1	0.000431044	0.375423	0.69202	0.590219	NSP2_3,NSP2_4
NSP2	E9PQ61	Zinc finger CCCH domain-containing protein 11A	ZC3H11A	0.000457455	0.728275	0.533055	0.590112	NSP2_1,NSP2_3,NSP2_4,NSP2_6
NSP2	A6NLN1	Polypyrimidine tract-binding protein 1	PTBP1 hCG_20560	0.000626521	0.886353	0.461598	0.5899	NSP2_1,NSP2_2,NSP2_3,NSP2_5,NSP2_6
NSP2	P62701	40S ribosomal protein S4, X isoform (SCR10) (Single copy abundant mRNA protein) (Small ribosomal subunit protein eS4)	RPS4X CCG2 RPS4 SCAR	0.00451415	0.98928	0.415135	0.589828	NSP2_1,NSP2_2,NSP2_3,NSP2_4,NSP2_5,NSP2_6
NSP2	Q13185	Chromobox protein homolog 3 (HECH) (Heterochromatin protein 1 homolog gamma) (HP1 gamma) (Modifier 2 protein)	CBX3	0.00158807	0.87402	0.466716	0.58961	NSP2_1,NSP2_3,NSP2_4,NSP2_5,NSP2_6
NSP2	Q15050	Ribosome biogenesis regulatory protein homolog	RRS1 KIAA0112 RRR	0.000136908	0.38654	0.685677	0.589298	NSP2_5,NSP2_6
NSP2	P41091	Eukaryotic translation initiation factor 2 subunit 3 (EC 3.6.5.3) (Eukaryotic translation initiation factor 2 subunit gamma X) (eIF-2-gamma X) (eIF-2gX)	EIF2S3 EIF2G	0.00081744	0.934832	0.438812	0.589239	NSP2_1,NSP2_2,NSP2_3,NSP2_4,NSP2_5,NSP2_6
NSP2	P67809	Y-box-binding protein 1 (YB-1) (CCAAT-binding transcription factor I subunit A) (CBF-A) (DNA-binding protein B) (DBPB) (Enhancer factor I subunit A) (EFI-A) (Nuclease-sensitive element-binding protein 1) (Y-box transcription factor)	YBX1 NSEP1 YB1	0.0014655	0.969234	0.423245	0.589185	NSP2_1,NSP2_2,NSP2_3,NSP2_4,NSP2_5,NSP2_6
NSP2	Q15029	116 kDa U5 small nuclear ribonucleoprotein component (Elongation factor Tu GTP-binding domain-containing protein 2) (SNU114 homolog) (hSNU114) (U5 snRNP-specific protein, 116 kDa) (U5-116 kDa)	EFTUD2 KIAA0031 SNRP116	0.00264457	0.987311	0.413317	0.587964	NSP2_1,NSP2_2,NSP2_3,NSP2_4,NSP2_5,NSP2_6
NSP2	P23458	Tyrosine-protein kinase JAK1 (EC 2.7.10.2) (Janus kinase 1) (JAK-1)	JAK1 JAK1A JAK1B	0.000523983	0.928322	0.43902	0.587371	NSP2_1,NSP2_2,NSP2_3,NSP2_4,NSP2_5,NSP2_6
NSP2	A0A087WUT6	Eukaryotic translation initiation factor 5B (Translation initiation factor IF-2)	EIF5B	0.000394581	0.961021	0.424202	0.587301	NSP2_1,NSP2_2,NSP2_3,NSP2_4,NSP2_5,NSP2_6
NSP2	P42677	40S ribosomal protein S27 (Metallopan-stimulin 1) (MPS-1) (Small ribosomal subunit protein eS27)	RPS27 MPS1	0.00529568	0.875431	0.461012	0.586156	NSP2_2,NSP2_3,NSP2_4,NSP2_5,NSP2_6
NSP2	P42167	Lamina-associated polypeptide 2, isoforms beta/gamma (Thymopoietin, isoforms beta/gamma) (TP beta/gamma) (Thymopoietin-related peptide isoforms beta/gamma) (TPRP isoforms beta/gamma) [Cleaved into: Thymopoietin (TP) (Splenin); Thymopentin (TP5)]	TMPO LAP2	0.000560896	0.572195	0.597103	0.585863	NSP2_1,NSP2_4,NSP2_6
NSP2	P39019	40S ribosomal protein S19 (Small ribosomal subunit protein eS19)	RPS19	0.00367077	0.95174	0.425595	0.585412	NSP2_1,NSP2_2,NSP2_3,NSP2_4,NSP2_5,NSP2_6
NSP2	A8MUD9	60S ribosomal protein L7	RPL7	0.00338135	0.754494	0.512984	0.58446	NSP2_1,NSP2_3,NSP2_4,NSP2_6
NSP2	Q8IX12	Cell division cycle and apoptosis regulator protein 1 (Cell cycle and apoptosis regulatory protein 1) (CARP-1) (Death inducer with SAP domain)	CCAR1 CARP1 DIS	0.000472842	0.875757	0.458352	0.584405	NSP2_1,NSP2_3,NSP2_4,NSP2_5,NSP2_6
NSP2	A0A0D9SF54	Spectrin alpha chain, non-erythrocytic 1	SPTAN1	2.89392e-05	0.612314	0.57663	0.584203	NSP2_3,NSP2_5,NSP2_6
NSP2	X6R700	Chromatin target of PRMT1 protein	CHTOP	0.00183167	0.982002	0.410032	0.584069	NSP2_1,NSP2_2,NSP2_3,NSP2_4,NSP2_5,NSP2_6
NSP2	P04908	Histone H2A type 1-B/E (Histone H2A.2) (Histone H2A/a) (Histone H2A/m)	H2AC4 H2AFM HIST1H2AB; H2AC8 H2AFA HIST1H2AE	0.000788392	0.766945	0.506327	0.583722	NSP2_1,NSP2_2,NSP2_3,NSP2_4
NSP2	E7ENZ3	T-complex protein 1 subunit epsilon	CCT5	0.00063237	0.522313	0.615129	0.58283	NSP2_2,NSP2_3,NSP2_5
NSP2	Q6P2Q9	Pre-mRNA-processing-splicing factor 8 (220 kDa U5 snRNP-specific protein) (PRP8 homolog) (Splicing factor Prp8) (p220)	PRPF8 PRPC8	0.00240707	0.989794	0.403988	0.582333	NSP2_1,NSP2_2,NSP2_3,NSP2_4,NSP2_5,NSP2_6
NSP2	Q9H0A0	RNA cytidine acetyltransferase (EC 2.3.1.-) (18S rRNA cytosine acetyltransferase) (N-acetyltransferase 10) (N-acetyltransferase-like protein) (hALP)	NAT10 ALP KIAA1709	0.000446759	0.74915	0.512131	0.582209	NSP2_1,NSP2_2,NSP2_5,NSP2_6
NSP2	P53999	Activated RNA polymerase II transcriptional coactivator p15 (Positive cofactor 4) (PC4) (SUB1 homolog) (p14)	SUB1 PC4 RPO2TC1	0.00327042	0.926653	0.432065	0.582105	NSP2_1,NSP2_2,NSP2_3,NSP2_4,NSP2_5,NSP2_6
NSP2	E7EU85	Fragile X mental retardation syndrome-related protein 1	FXR1	0.000525266	0.509721	0.619224	0.581751	NSP2_1,NSP2_2,NSP2_5
NSP2	O95232	Luc7-like protein 3 (Cisplatin resistance-associated-overexpressed protein) (Luc7A) (Okadaic acid-inducible phosphoprotein OA48-18) (cAMP regulatory element-associated protein 1) (CRE-associated protein 1) (CREAP-1)	LUC7L3 CREAP1 CROP O48	0.00165195	0.952473	0.419066	0.58115	NSP2_1,NSP2_2,NSP2_3,NSP2_4,NSP2_5,NSP2_6
NSP2	P42704	Leucine-rich PPR motif-containing protein, mitochondrial (130 kDa leucine-rich protein) (LRP 130) (GP130)	LRPPRC LRP130	0.001789	0.936385	0.425231	0.580414	NSP2_1,NSP2_2,NSP2_3,NSP2_4,NSP2_5,NSP2_6
NSP2	P47813	Eukaryotic translation initiation factor 1A, X-chromosomal (eIF-1A X isoform) (Eukaryotic translation initiation factor 4C) (eIF-4C)	EIF1AX EIF1A EIF4C	0.00142881	0.598176	0.577175	0.580223	NSP2_2,NSP2_4,NSP2_5
NSP2	A0A0A0MSQ0	Plastin-3	PLS3	0.000520286	0.738917	0.513575	0.580042	NSP2_1,NSP2_2,NSP2_5,NSP2_6
NSP2	Q9BWJ5	Splicing factor 3B subunit 5 (SF3b5) (Pre-mRNA-splicing factor SF3b 10 kDa subunit)	SF3B5 SF3B10	0.00361997	0.887419	0.446503	0.579899	NSP2_1,NSP2_2,NSP2_3,NSP2_5,NSP2_6
NSP2	E9PN91	Elongation factor 1-delta	EEF1D	0.000946308	0.385668	0.671946	0.579622	NSP2_4,NSP2_5
NSP2	Q13247	Serine/arginine-rich splicing factor 6 (Pre-mRNA-splicing factor SRP55) (Splicing factor, arginine/serine-rich 6)	SRSF6 SFRS6 SRP55	0.000276321	0.385604	0.671584	0.57935	NSP2_3,NSP2_5
NSP2	E9PC52	Histone-binding protein RBBP7	RBBP7	0.00070227	0.871608	0.451179	0.578209	NSP2_1,NSP2_2,NSP2_3,NSP2_5,NSP2_6
NSP2	P62979	Ubiquitin-40S ribosomal protein S27a (Ubiquitin carboxyl extension protein 80) [Cleaved into: Ubiquitin; 40S ribosomal protein S27a (Small ribosomal subunit protein eS31)]	RPS27A UBA80 UBCEP1	0.00245977	0.99292	0.395229	0.577294	NSP2_1,NSP2_2,NSP2_3,NSP2_4,NSP2_5,NSP2_6
NSP2	A0A087X2D0	Serine/arginine-rich-splicing factor 3	SRSF3	0.0031297	0.879508	0.445418	0.576712	NSP2_2,NSP2_3,NSP2_4,NSP2_5,NSP2_6
NSP2	Q9NXS2	Glutaminyl-peptide cyclotransferase-like protein (EC 2.3.2.5) (Golgi-resident glutaminyl-peptide cyclotransferase) (isoQC) (gQC)	QPCTL	0.000242195	0.386138	0.667433	0.576668	NSP2_2,NSP2_6
NSP2	H7C4C5	Microtubule-associated protein (Fragment)	MAP4	0.000379801	0.581435	0.57942	0.57659	NSP2_1,NSP2_3,NSP2_6
NSP2	O75821	Eukaryotic translation initiation factor 3 subunit G (eIF3g) (Eukaryotic translation initiation factor 3 RNA-binding subunit) (eIF-3 RNA-binding subunit) (Eukaryotic translation initiation factor 3 subunit 4) (eIF-3-delta) (eIF3 p42) (eIF3 p44)	EIF3G EIF3S4	0.00212717	0.74546	0.504052	0.575542	NSP2_1,NSP2_2,NSP2_4,NSP2_5
NSP2	E9PL71	Elongation factor 1-delta (Fragment)	EEF1D	0.000681234	5.58111e-11	0.838148	0.574563	NSP2_1
NSP2	Q9Y224	RNA transcription, translation and transport factor protein (CLE7 homolog) (CLE) (hCLE)	RTRAF C14orf166 CGI-99	0.00117446	0.85134	0.454928	0.574528	NSP2_1,NSP2_2,NSP2_3,NSP2_4,NSP2_6
NSP2	Q9Y3U8	60S ribosomal protein L36 (Large ribosomal subunit protein eL36)	RPL36	0.00198825	0.61183	0.56072	0.573159	NSP2_2,NSP2_5,NSP2_6
NSP2	C9J0D1	Histone H2A	H2AZ2	0.00157787	0.602839	0.564248	0.572801	NSP2_2,NSP2_4,NSP2_6
NSP2	Q9BY77	Polymerase delta-interacting protein 3 (46 kDa DNA polymerase delta interaction protein) (p46) (S6K1 Aly/REF-like target) (SKAR)	POLDIP3 KIAA1649 PDIP46	0.00192913	0.990984	0.38856	0.572122	NSP2_1,NSP2_2,NSP2_3,NSP2_4,NSP2_5,NSP2_6
NSP2	P24534	Elongation factor 1-beta (EF-1-beta)	EEF1B2 EEF1B EF1B	0.00173089	0.97129	0.396672	0.571605	NSP2_1,NSP2_2,NSP2_3,NSP2_4,NSP2_5,NSP2_6
NSP2	A0A1B0GVS3	Alpha-centractin	ACTR1A	0.000526367	0.369497	0.666799	0.571102	NSP2_2,NSP2_6
NSP2	P63173	60S ribosomal protein L38 (Large ribosomal subunit protein eL38)	RPL38	0.00716297	0.885015	0.434201	0.570745	NSP2_2,NSP2_3,NSP2_4,NSP2_5,NSP2_6
NSP2	P38646	Stress-70 protein, mitochondrial (75 kDa glucose-regulated protein) (GRP-75) (Heat shock 70 kDa protein 9) (Mortalin) (MOT) (Peptide-binding protein 74) (PBP74)	HSPA9 GRP75 HSPA9B mt-HSP70	0.000555171	0.948391	0.405586	0.570643	NSP2_1,NSP2_2,NSP2_3,NSP2_4,NSP2_5,NSP2_6
NSP2	Q96I25	Splicing factor 45 (45 kDa-splicing factor) (RNA-binding motif protein 17)	RBM17 SPF45	0.00291631	0.981477	0.390221	0.570333	NSP2_1,NSP2_2,NSP2_3,NSP2_4,NSP2_5,NSP2_6
NSP2	H0YA96	Heterogeneous nuclear ribonucleoprotein D0 (Fragment)	HNRNPD	0.000427319	0.386852	0.656537	0.569421	NSP2_3,NSP2_4
NSP2	P06899	Histone H2B type 1-J (Histone H2B.1) (Histone H2B.r) (H2B/r)	H2BC11 H2BFR HIST1H2BJ	0.00206472	0.661392	0.532285	0.568959	NSP2_1,NSP2_2,NSP2_5,NSP2_6
NSP2	Q99459	Cell division cycle 5-like protein (Cdc5-like protein) (Pombe cdc5-related protein)	CDC5L KIAA0432 PCDC5RP	0.00159909	0.954389	0.400372	0.568926	NSP2_1,NSP2_2,NSP2_3,NSP2_4,NSP2_5,NSP2_6
NSP2	Q15750	TGF-beta-activated kinase 1 and MAP3K7-binding protein 1 (Mitogen-activated protein kinase kinase kinase 7-interacting protein 1) (TGF-beta-activated kinase 1-binding protein 1) (TAK1-binding protein 1)	TAB1 MAP3K7IP1	0.00237252	0.974648	0.391111	0.568833	NSP2_1,NSP2_2,NSP2_3,NSP2_4,NSP2_5,NSP2_6
NSP2	P05388	60S acidic ribosomal protein P0 (60S ribosomal protein L10E) (Large ribosomal subunit protein uL10)	RPLP0	0.00250462	0.771828	0.481921	0.568509	NSP2_3,NSP2_4,NSP2_5,NSP2_6
NSP2	H0Y2W2	ATPase family AAA domain-containing protein 3A (Fragment)	ATAD3A	0.000862577	0.860632	0.44114	0.567942	NSP2_1,NSP2_2,NSP2_3,NSP2_4,NSP2_6
NSP2	Q6UN15	Pre-mRNA 3'-end-processing factor FIP1 (hFip1) (FIP1-like 1 protein) (Factor interacting with PAP) (Rearranged in hypereosinophilia)	FIP1L1 FIP1 RHE	0.000809009	0.974978	0.38916	0.567588	NSP2_1,NSP2_2,NSP2_3,NSP2_4,NSP2_5,NSP2_6
NSP2	Q96EY7	Pentatricopeptide repeat domain-containing protein 3, mitochondrial (28S ribosomal protein S39, mitochondrial) (MRP-S39) (Mitochondrial small ribosomal subunit protein mS39) (Transformation-related gene 15 protein) (TRG-15)	PTCD3 MRPS39 TRG15	0.000294782	0.31702	0.684957	0.567357	NSP2_1,NSP2_2
NSP2	Q01082	Spectrin beta chain, non-erythrocytic 1 (Beta-II spectrin) (Fodrin beta chain) (Spectrin, non-erythroid beta chain 1)	SPTBN1 SPTB2	0.0010136	0.974248	0.389083	0.567311	NSP2_1,NSP2_2,NSP2_3,NSP2_4,NSP2_5,NSP2_6
NSP2	Q2TAY7	WD40 repeat-containing protein SMU1 (Smu-1 suppressor of mec-8 and unc-52 protein homolog) [Cleaved into: WD40 repeat-containing protein SMU1, N-terminally processed]	SMU1	0.00127271	0.907838	0.418257	0.566822	NSP2_1,NSP2_2,NSP2_3,NSP2_4,NSP2_5,NSP2_6
NSP2	O94776	Metastasis-associated protein MTA2 (Metastasis-associated 1-like 1) (MTA1-L1 protein) (p53 target protein in deacetylase complex)	MTA2 MTA1L1 PID	0.000711626	0.981643	0.38267	0.565195	NSP2_1,NSP2_2,NSP2_3,NSP2_4,NSP2_5,NSP2_6
NSP2	Q9BUQ8	Probable ATP-dependent RNA helicase DDX23 (EC 3.6.4.13) (100 kDa U5 snRNP-specific protein) (DEAD box protein 23) (PRP28 homolog) (U5-100kD)	DDX23	0.00190734	0.95706	0.392775	0.564544	NSP2_1,NSP2_2,NSP2_3,NSP2_4,NSP2_5,NSP2_6
NSP2	Q13151	Heterogeneous nuclear ribonucleoprotein A0 (hnRNP A0)	HNRNPA0 HNRPA0	0.000658275	0.735747	0.492174	0.564394	NSP2_1,NSP2_2,NSP2_3,NSP2_6
NSP2	P08579	U2 small nuclear ribonucleoprotein B'' (U2 snRNP B'')	SNRPB2	0.000848272	0.603085	0.551828	0.564359	NSP2_2,NSP2_5,NSP2_6
NSP2	Q96AG4	Leucine-rich repeat-containing protein 59 (Ribosome-binding protein p34) (p34) [Cleaved into: Leucine-rich repeat-containing protein 59, N-terminally processed]	LRRC59 PRO1855	0.00157328	0.817807	0.454895	0.564162	NSP2_1,NSP2_2,NSP2_4,NSP2_5,NSP2_6
NSP2	Q9NXV2	BTB/POZ domain-containing protein KCTD5	KCTD5	0.0029395	0.941693	0.39757	0.563096	NSP2_1,NSP2_2,NSP2_3,NSP2_4,NSP2_5,NSP2_6
NSP2	O43167	Zinc finger and BTB domain-containing protein 24 (Zinc finger protein 450)	ZBTB24 KIAA0441 ZNF450	0.000574297	0.96051	0.388017	0.562339	NSP2_1,NSP2_2,NSP2_3,NSP2_4,NSP2_5,NSP2_6
NSP2	Q15717	ELAV-like protein 1 (Hu-antigen R) (HuR)	ELAVL1 HUR	0.000293382	0.386572	0.645206	0.561566	NSP2_4,NSP2_6
NSP2	O75400	Pre-mRNA-processing factor 40 homolog A (Fas ligand-associated factor 1) (Formin-binding protein 11) (Formin-binding protein 3) (Huntingtin yeast partner A) (Huntingtin-interacting protein 10) (HIP-10) (Huntingtin-interacting protein A) (Renal carcinoma antigen NY-REN-6)	PRPF40A FBP11 FLAF1 FNBP3 HIP10 HYPA HSPC225	0.000600204	0.96174	0.385197	0.560786	NSP2_1,NSP2_2,NSP2_3,NSP2_4,NSP2_5,NSP2_6
NSP2	J3KQ96	Deleted.		0.00023339	0.38183	0.644796	0.559822	NSP2_5,NSP2_6
NSP2	I3L213	Phosphorylase b kinase regulatory subunit (Fragment)	PHKB	0.000217672	0.386852	0.642467	0.559774	NSP2_3,NSP2_4
NSP2	D6RA57	Translation machinery-associated protein 16	TMA16	0.00127981	0.727523	0.488569	0.55939	NSP2_3,NSP2_4,NSP2_5,NSP2_6
NSP2	P52815	39S ribosomal protein L12, mitochondrial (L12mt) (MRP-L12) (5c5-2) (Mitochondrial large ribosomal subunit protein bL12m)	MRPL12 MRPL7 RPML12	0.0014911	0.738864	0.483154	0.559177	NSP2_3,NSP2_4,NSP2_5,NSP2_6
NSP2	Q86YP4	Transcriptional repressor p66-alpha (Hp66alpha) (GATA zinc finger domain-containing protein 2A)	GATAD2A	0.00040383	0.85243	0.431247	0.558627	NSP2_1,NSP2_2,NSP2_3,NSP2_5,NSP2_6
NSP2	P60709	Actin, cytoplasmic 1 (Beta-actin) [Cleaved into: Actin, cytoplasmic 1, N-terminally processed]	ACTB	0.00199591	0.852702	0.431084	0.558609	NSP2_1,NSP2_2,NSP2_3,NSP2_4,NSP2_5,NSP2_6
NSP2	F8WBL2	Bystin	BYSL	0.000750747	0.612033	0.539399	0.558598	NSP2_3,NSP2_4,NSP2_5
NSP2	A0A0U1RRM1	Transcriptional repressor p66-beta	GATAD2B	0.000513785	0.920507	0.400417	0.558497	NSP2_1,NSP2_2,NSP2_3,NSP2_4,NSP2_5,NSP2_6
NSP2	P78347	General transcription factor II-I (GTFII-I) (TFII-I) (Bruton tyrosine kinase-associated protein 135) (BAP-135) (BTK-associated protein 135) (SRF-Phox1-interacting protein) (SPIN) (Williams-Beuren syndrome chromosomal region 6 protein)	GTF2I BAP135 WBSCR6	0.000477796	0.863002	0.425556	0.557988	NSP2_1,NSP2_2,NSP2_3,NSP2_4,NSP2_6
NSP2	Q96GM8	Target of EGR1 protein 1	TOE1	0.000180757	0.386852	0.637383	0.556289	NSP2_3,NSP2_4
NSP2	P35637	RNA-binding protein FUS (75 kDa DNA-pairing protein) (Oncogene FUS) (Oncogene TLS) (POMp75) (Translocated in liposarcoma protein)	FUS TLS	0.000794703	0.76201	0.467964	0.555902	NSP2_3,NSP2_4,NSP2_5,NSP2_6
NSP2	P55081	Microfibrillar-associated protein 1 (Spliceosome B complex protein MFAP1)	MFAP1	0.00103178	0.985438	0.364286	0.553765	NSP2_1,NSP2_2,NSP2_3,NSP2_4,NSP2_5,NSP2_6
NSP2	Q9BXP5	Serrate RNA effector molecule homolog (Arsenite-resistance protein 2)	SRRT ARS2 ASR2	0.000473733	0.725082	0.481044	0.553473	NSP2_1,NSP2_2,NSP2_3,NSP2_4
NSP2	P62841	40S ribosomal protein S15 (RIG protein) (Small ribosomal subunit protein uS19)	RPS15 RIG	0.00237429	0.598085	0.538123	0.55343	NSP2_1,NSP2_2,NSP2_4
NSP2	A0A140T936	Valyl-tRNA synthetase (EC 6.1.1.9) (Fragment)	VARS1	7.5965e-05	0.386771	0.63304	0.553286	NSP2_2,NSP2_3
NSP2	A6NL76	Actin, alpha skeletal muscle	ACTA1	0.000200798	0.38654	0.632724	0.552999	NSP2_5,NSP2_6
NSP2	A0A0C4DFV9	Protein SET	SET	0.000621093	0.595767	0.53839	0.552888	NSP2_3,NSP2_5,NSP2_6
NSP2	F5GWX5	DNA helicase (EC 3.6.4.12)	CHD4	0.000308987	0.983332	0.363393	0.552499	NSP2_1,NSP2_2,NSP2_3,NSP2_4,NSP2_5,NSP2_6
NSP2	B9A018	U4/U6.U5 tri-snRNP-associated protein 2	USP39	0.00159505	0.773322	0.457566	0.552269	NSP2_3,NSP2_4,NSP2_5,NSP2_6
NSP2	Q15365	Poly(rC)-binding protein 1 (Alpha-CP1) (Heterogeneous nuclear ribonucleoprotein E1) (hnRNP E1) (Nucleic acid-binding protein SUB2.3)	PCBP1	0.000720048	0.759543	0.462819	0.551613	NSP2_3,NSP2_4,NSP2_5,NSP2_6
NSP2	P23284	Peptidyl-prolyl cis-trans isomerase B (PPIase B) (EC 5.2.1.8) (CYP-S1) (Cyclophilin B) (Rotamase B) (S-cyclophilin) (SCYLP)	PPIB CYPB	0.00135789	0.87992	0.408551	0.551556	NSP2_1,NSP2_2,NSP2_4,NSP2_5,NSP2_6
NSP2	Q8NAV1	Pre-mRNA-splicing factor 38A	PRPF38A	0.00162235	0.942304	0.380345	0.551469	NSP2_1,NSP2_2,NSP2_3,NSP2_4,NSP2_5,NSP2_6
NSP2	D6RA26	Pleiotropic regulator 1 (Fragment)	PLRG1	0.00113431	0.609373	0.52849	0.550302	NSP2_3,NSP2_4,NSP2_5
NSP2	C9JXB8	60S ribosomal protein L24	RPL24	0.00148779	0.772531	0.454283	0.549774	NSP2_2,NSP2_3,NSP2_5,NSP2_6
NSP2	A0A0U1RQV4	Non-specific serine/threonine protein kinase (EC 2.7.11.1)	ROCK1	0.000117816	0.732636	0.471413	0.549199	NSP2_1,NSP2_2,NSP2_4,NSP2_5
NSP2	M0R0K9	Transcription intermediary factor 1-beta (Fragment)	TRIM28	0.000720809	0.743878	0.465154	0.548381	NSP2_1,NSP2_3,NSP2_5,NSP2_6
NSP2	P61254	60S ribosomal protein L26 (Large ribosomal subunit protein uL24)	RPL26	0.00126695	0.38202	0.62743	0.547982	NSP2_1,NSP2_2
NSP2	Q13200	26S proteasome non-ATPase regulatory subunit 2 (26S proteasome regulatory subunit RPN1) (26S proteasome regulatory subunit S2) (26S proteasome subunit p97) (Protein 55.11) (Tumor necrosis factor type 1 receptor-associated protein 2)	PSMD2 TRAP2	0.000175988	0.607217	0.524512	0.546904	NSP2_1,NSP2_3,NSP2_6
NSP2	P25398	40S ribosomal protein S12 (Small ribosomal subunit protein eS12)	RPS12	0.00308732	0.884018	0.398855	0.546184	NSP2_2,NSP2_3,NSP2_4,NSP2_5,NSP2_6
NSP2	E9PKZ0	60S ribosomal protein L8 (Fragment)	RPL8	0.00388279	0.77333	0.448632	0.54616	NSP2_1,NSP2_2,NSP2_3,NSP2_6
NSP2	Q13442	28 kDa heat- and acid-stable phosphoprotein (PDGF-associated protein) (PAP) (PDGFA-associated protein 1) (PAP1)	PDAP1 HASPP28	0.000610626	0.583833	0.532836	0.545398	NSP2_1,NSP2_3,NSP2_4
NSP2	B7Z645	Heterogeneous nuclear ribonucleoprotein Q (Synaptotagmin binding, cytoplasmic RNA interacting protein, isoform CRA_b) (cDNA FLJ50849, highly similar to Heterogeneous nuclear ribonucleoprotein Q)	SYNCRIP hCG_401112	0.000266569	0.367514	0.626297	0.542723	NSP2_4,NSP2_5
NSP2	Q9H7B2	Ribosome production factor 2 homolog (Brix domain-containing protein 1) (Ribosome biogenesis protein RPF2 homolog)	RPF2 BXDC1	0.000406096	0.31099	0.650685	0.542003	NSP2_1,NSP2_6
NSP2	Q8IWI9	MAX gene-associated protein (MAX dimerization protein 5)	MGA KIAA0518 MAD5	0.000260299	0.970527	0.352039	0.540764	NSP2_1,NSP2_2,NSP2_3,NSP2_4,NSP2_5,NSP2_6
NSP2	Q5VTL8	Pre-mRNA-splicing factor 38B (Sarcoma antigen NY-SAR-27)	PRPF38B	0.000528554	0.965314	0.35285	0.539714	NSP2_1,NSP2_2,NSP2_3,NSP2_4,NSP2_5,NSP2_6
NSP2	Q14137	Ribosome biogenesis protein BOP1 (Block of proliferation 1 protein)	BOP1 KIAA0124	0.000122171	0.386852	0.609364	0.537081	NSP2_3,NSP2_4
NSP2	E7EQG2	RNA helicase (EC 3.6.4.13)	EIF4A2	0.000702558	0.487362	0.562939	0.53627	NSP2_1,NSP2_2,NSP2_4,NSP2_6
NSP2	P09661	U2 small nuclear ribonucleoprotein A' (U2 snRNP A')	SNRPA1	0.00179287	0.748341	0.44382	0.535139	NSP2_1,NSP2_3,NSP2_5,NSP2_6
NSP2	Q9BQ39	ATP-dependent RNA helicase DDX50 (EC 3.6.4.13) (DEAD box protein 50) (Gu-beta) (Nucleolar protein Gu2)	DDX50	0.001347	0.876454	0.384852	0.53424	NSP2_2,NSP2_3,NSP2_4,NSP2_5,NSP2_6
NSP2	Q92974	Rho guanine nucleotide exchange factor 2 (Guanine nucleotide exchange factor H1) (GEF-H1) (Microtubule-regulated Rho-GEF) (Proliferating cell nucleolar antigen p40)	ARHGEF2 KIAA0651 LFP40	7.74639e-05	0.377801	0.603278	0.530117	NSP2_1,NSP2_3
NSP2	Q5JRI1	Serine/arginine-rich-splicing factor 10	SRSF10	0.00152409	0.722337	0.446395	0.52888	NSP2_3,NSP2_4,NSP2_5,NSP2_6
NSP2	Q7L0Y3	tRNA methyltransferase 10 homolog C (HBV pre-S2 trans-regulated protein 2) (Mitochondrial ribonuclease P protein 1) (Mitochondrial RNase P protein 1) (RNA (guanine-9-)-methyltransferase domain-containing protein 1) (Renal carcinoma antigen NY-REN-49) (mRNA methyladenosine-N(1)-methyltransferase) (EC 2.1.1.-) (tRNA (adenine(9)-N(1))-methyltransferase) (EC 2.1.1.218) (tRNA (guanine(9)-N(1))-methylt…	TRMT10C MRPP1 RG9MTD1	0.000319936	0.241632	0.66144	0.527976	NSP2_1,NSP2_4
NSP2	B8ZZ10	LUC7-like (S. cerevisiae) (Putative RNA-binding protein Luc7-like 1) (Fragment)	LUC7L LA16c-OS12.1-015	0.000595774	0.554463	0.519826	0.527418	NSP2_1,NSP2_5,NSP2_6
NSP2	P62829	60S ribosomal protein L23 (60S ribosomal protein L17) (Large ribosomal subunit protein uL14)	RPL23	0.00378073	0.768087	0.423282	0.527164	NSP2_2,NSP2_4,NSP2_5,NSP2_6
NSP2	O60869	Endothelial differentiation-related factor 1 (EDF-1) (Multiprotein-bridging factor 1) (MBF1)	EDF1	0.00100466	0.612314	0.493073	0.526929	NSP2_3,NSP2_5,NSP2_6
NSP2	Q9BQ67	Glutamate-rich WD repeat-containing protein 1	GRWD1 GRWD KIAA1942 WDR28	0.000258819	0.375423	0.599676	0.526915	NSP2_3,NSP2_4
NSP2	Q7RTV0	PHD finger-like domain-containing protein 5A (PHD finger-like domain protein 5A) (Splicing factor 3B-associated 14 kDa protein) (SF3b14b)	PHF5A	0.00191996	0.876635	0.372825	0.526055	NSP2_1,NSP2_2,NSP2_4,NSP2_5,NSP2_6
NSP2	Q13523	Serine/threonine-protein kinase PRP4 homolog (EC 2.7.11.1) (PRP4 kinase) (PRP4 pre-mRNA-processing factor 4 homolog)	PRPF4B KIAA0536 PRP4 PRP4H PRP4K	0.00045989	0.744668	0.431315	0.525426	NSP2_1,NSP2_2,NSP2_3,NSP2_4
NSP2	Q16777	Histone H2A type 2-C (H2A-clustered histone 20) (Histone H2A-GL101) (Histone H2A/q)	H2AC20 H2AFQ HIST2H2AC	0.00212253	0.763147	0.422672	0.525212	NSP2_3,NSP2_4,NSP2_5,NSP2_6
NSP2	F5GY37	Prohibitin	PHB2	0.00149423	0.684386	0.457117	0.524521	NSP2_1,NSP2_2,NSP2_5,NSP2_6
NSP2	C9JYQ9	60S ribosomal protein L22-like 1	RPL22L1	0.00208299	0.876625	0.370575	0.524511	NSP2_1,NSP2_2,NSP2_4,NSP2_5,NSP2_6
NSP2	O43809	Cleavage and polyadenylation specificity factor subunit 5 (Cleavage and polyadenylation specificity factor 25 kDa subunit) (CPSF 25 kDa subunit) (Cleavage factor Im complex 25 kDa subunit) (CFIm25) (Nucleoside diphosphate-linked moiety X motif 21) (Nudix motif 21) (Nudix hydrolase 21) (Pre-mRNA cleavage factor Im 68 kDa subunit)	NUDT21 CFIM25 CPSF25 CPSF5	0.000784456	0.727456	0.437642	0.524455	NSP2_1,NSP2_2,NSP2_3,NSP2_6
NSP2	D6R9P3	Heterogeneous nuclear ribonucleoprotein A/B	HNRNPAB	0.000667839	0.870611	0.3728	0.524172	NSP2_1,NSP2_2,NSP2_3,NSP2_4,NSP2_6
NSP2	O75934	Pre-mRNA-splicing factor SPF27 (Breast carcinoma-amplified sequence 2) (DNA amplified in mammary carcinoma 1 protein) (Spliceosome-associated protein SPF 27)	BCAS2 DAM1	0.0016406	0.955071	0.333646	0.523395	NSP2_1,NSP2_2,NSP2_3,NSP2_4,NSP2_5,NSP2_6
NSP2	Q9Y3B4	Splicing factor 3B subunit 6 (Pre-mRNA branch site protein p14) (SF3b 14 kDa subunit) (SF3B14a) (Spliceosome-associated protein, 14-kDa) (Splicing factor 3b, subunit 6, 14kDa)	SF3B6 SAP14 SF3B14 SF3B14A CGI-110 HSPC175 HT006	0.00243081	0.97714	0.323191	0.523042	NSP2_1,NSP2_2,NSP2_3,NSP2_4,NSP2_5,NSP2_6
NSP2	M0R0P7	60S ribosomal protein L18a	RPL18A	0.00203908	0.612356	0.486961	0.522759	NSP2_4,NSP2_5,NSP2_6
NSP2	Q14204	Cytoplasmic dynein 1 heavy chain 1 (Cytoplasmic dynein heavy chain 1) (Dynein heavy chain, cytosolic)	DYNC1H1 DHC1 DNCH1 DNCL DNECL DYHC KIAA0325	4.88004e-05	5.58111e-11	0.759882	0.520907	NSP2_1
NSP2	C9JR56	DNA-binding protein SATB (Special AT-rich sequence-binding protein)	SATB2	0.000932396	0.738017	0.426668	0.520191	NSP2_3,NSP2_4,NSP2_5,NSP2_6
NSP2	O14776	Transcription elongation regulator 1 (TATA box-binding protein-associated factor 2S) (Transcription factor CA150)	TCERG1 CA150 TAF2S	0.000320435	0.94665	0.332439	0.519962	NSP2_1,NSP2_2,NSP2_3,NSP2_4,NSP2_5,NSP2_6
NSP2	A6NIT2	Phosphorylase b kinase regulatory subunit	PHKA1	0.000390162	0.704292	0.441377	0.519866	NSP2_3,NSP2_4,NSP2_5,NSP2_6
NSP2	P62314	Small nuclear ribonucleoprotein Sm D1 (Sm-D1) (Sm-D autoantigen) (snRNP core protein D1)	SNRPD1	0.00175621	0.612649	0.481484	0.519093	NSP2_2,NSP2_3,NSP2_6
NSP2	A0A087WTT1	Polyadenylate-binding protein (PABP)	PABPC1	0.000413923	0.71748	0.433757	0.518711	NSP2_1,NSP2_2,NSP2_5,NSP2_6
NSP2	H0YCK3	Deleted.		0.000128404	0.329542	0.608141	0.518561	NSP2_1,NSP2_2
NSP2	K7EJ78	40S ribosomal protein S15	RPS15	0.0018491	0.607061	0.476629	0.514041	NSP2_3,NSP2_5,NSP2_6
NSP2	Q9Y5B9	FACT complex subunit SPT16 (Chromatin-specific transcription elongation factor 140 kDa subunit) (FACT 140 kDa subunit) (FACTp140) (Facilitates chromatin transcription complex subunit SPT16) (hSPT16)	SUPT16H FACT140 FACTP140	0.0001278	0.354943	0.590107	0.514036	NSP2_3,NSP2_4
NSP2	Q93100	Phosphorylase b kinase regulatory subunit beta (Phosphorylase kinase subunit beta)	PHKB	0.000570152	0.78151	0.395374	0.512156	NSP2_2,NSP2_3,NSP2_4,NSP2_5,NSP2_6
NSP2	Q3B726	DNA-directed RNA polymerase I subunit RPA43 (DNA-directed RNA polymerase I subunit F) (Twist neighbor protein)	POLR1F TWISTNB	0.00076134	0.891299	0.343579	0.510524	NSP2_1,NSP2_2,NSP2_4,NSP2_5,NSP2_6
NSP2	E9PGM9	RNA-binding protein 6	RBM6	0.000347615	0.677046	0.439524	0.510189	NSP2_1,NSP2_3,NSP2_4,NSP2_6
NSP2	Q9Y657	Spindlin-1 (Ovarian cancer-related protein) (Spindlin1)	SPIN1 OCR SPIN	0.00105162	0.889011	0.343691	0.509897	NSP2_1,NSP2_2,NSP2_3,NSP2_5,NSP2_6
NSP2	O00483	Cytochrome c oxidase subunit NDUFA4 (Complex I-MLRQ) (CI-MLRQ) (NADH-ubiquinone oxidoreductase MLRQ subunit)	NDUFA4	0.000778616	0.351622	0.585027	0.509532	NSP2_1,NSP2_2
NSP2	A0A0U1RQT0	Glutamine--tRNA ligase (Fragment)	QARS1	0.000189634	0.351622	0.585027	0.509529	NSP2_1,NSP2_2
NSP2	A0A087WWP4	RNA-binding protein 15	RBM15	0.000409594	0.886588	0.34289	0.508596	NSP2_2,NSP2_3,NSP2_4,NSP2_5,NSP2_6
NSP2	J3KR24	Isoleucyl-tRNA synthetase (EC 6.1.1.5)	IARS1	0.000335673	0.568627	0.485231	0.508071	NSP2_2,NSP2_4,NSP2_6
NSP2	Q8NCA5	Protein FAM98A	FAM98A	0.000197216	0.385604	0.566667	0.507427	NSP2_3,NSP2_5
NSP2	P52756	RNA-binding protein 5 (Protein G15) (Putative tumor suppressor LUCA15) (RNA-binding motif protein 5) (Renal carcinoma antigen NY-REN-9)	RBM5 H37 LUCA15	0.000273412	0.856758	0.351416	0.505237	NSP2_1,NSP2_3,NSP2_4,NSP2_5,NSP2_6
NSP2	A0A0A0MSJ0	RNA helicase (EC 3.6.4.13)	DDX42	0.000196899	0.355547	0.573909	0.503119	NSP2_3,NSP2_4
NSP2	E7ETY2	Treacle protein	TCOF1	4.65485e-05	5.58111e-11	0.73281	0.502349	NSP2_1
NSP2	P15735	Phosphorylase b kinase gamma catalytic chain, liver/testis isoform (PHK-gamma-LT) (PHK-gamma-T) (EC 2.7.11.19) (PSK-C3) (Phosphorylase kinase subunit gamma-2)	PHKG2	0.00114735	0.886089	0.333381	0.501928	NSP2_2,NSP2_3,NSP2_4,NSP2_5,NSP2_6
NSP2	Q13595	Transformer-2 protein homolog alpha (TRA-2 alpha) (TRA2-alpha) (Transformer-2 protein homolog A)	TRA2A	0.000466997	0.562028	0.478293	0.50128	NSP2_2,NSP2_3,NSP2_4
NSP2	Q13573	SNW domain-containing protein 1 (Nuclear protein SkiP) (Nuclear receptor coactivator NCoA-62) (Ski-interacting protein)	SNW1 SKIIP SKIP	0.000889216	0.903216	0.320654	0.498486	NSP2_1,NSP2_2,NSP2_3,NSP2_4,NSP2_5,NSP2_6
NSP2	P25205	DNA replication licensing factor MCM3 (EC 3.6.4.12) (DNA polymerase alpha holoenzyme-associated protein P1) (P1-MCM3) (RLF subunit beta) (p102)	MCM3	0.000168865	5.58111e-11	0.725576	0.497391	NSP2_1
NSP2	E9PJ60	Probable ATP-dependent RNA helicase DDX20	DDX20	0.000151572	0.348166	0.568201	0.496928	NSP2_1,NSP2_4
NSP2	H7BXF3	Transformer-2 protein homolog beta (Fragment)	TRA2B	0.000862022	0.369497	0.555262	0.494644	NSP2_2,NSP2_6
NSP2	P83369	U7 snRNA-associated Sm-like protein LSm11	LSM11	0.000189677	0.348166	0.56278	0.493212	NSP2_1,NSP2_4
NSP2	J3KPX7	Prohibitin	PHB2	0.000616134	0.386852	0.545033	0.492985	NSP2_3,NSP2_4
NSP2	A0A087WYC8	Regulator of nonsense transcripts 3B	UPF3B	0.000404926	0.386852	0.545033	0.492984	NSP2_3,NSP2_4
NSP2	J3QKT4	Pyrroline-5-carboxylate reductase (EC 1.5.1.2) (Fragment)	PYCR1	0.000334877	0.605144	0.445574	0.492153	NSP2_1,NSP2_2,NSP2_3
NSP2	P46821	Microtubule-associated protein 1B (MAP-1B) [Cleaved into: MAP1B heavy chain; MAP1 light chain LC1]	MAP1B	6.32814e-05	0.605217	0.445411	0.492062	NSP2_1,NSP2_2,NSP2_4
NSP2	Q9H307	Pinin (140 kDa nuclear and cell adhesion-related phosphoprotein) (Desmosome-associated protein) (Domain-rich serine protein) (DRS protein) (DRSP) (Melanoma metastasis clone A protein) (Nuclear protein SDK3) (SR-like protein)	PNN DRS MEMA	0.000455256	0.875848	0.323192	0.49178	NSP2_2,NSP2_3,NSP2_4,NSP2_5,NSP2_6
NSP2	P39023	60S ribosomal protein L3 (HIV-1 TAR RNA-binding protein B) (TARBP-B) (Large ribosomal subunit protein uL3)	RPL3 OK/SW-cl.32	0.00213358	0.607998	0.442224	0.490747	NSP2_2,NSP2_4,NSP2_5
NSP2	Q06830	Peroxiredoxin-1 (EC 1.11.1.24) (Natural killer cell-enhancing factor A) (NKEF-A) (Proliferation-associated gene protein) (PAG) (Thioredoxin peroxidase 2) (Thioredoxin-dependent peroxide reductase 2) (Thioredoxin-dependent peroxiredoxin 1)	PRDX1 PAGA PAGB TDPX2	0.000891779	0.383474	0.542897	0.49048	NSP2_5,NSP2_6
NSP2	Q96QV6	Histone H2A type 1-A (H2A-clustered histone 1) (Histone H2A/r)	H2AC1 H2AFR HIST1H2AA	0.000692738	0.386418	0.540869	0.489997	NSP2_1,NSP2_4
NSP2	Q01804	OTU domain-containing protein 4 (EC 3.4.19.12) (HIV-1-induced protein HIN-1)	OTUD4 HIN-1 KIAA1046	0.000167408	0.583506	0.451628	0.489626	NSP2_3,NSP2_4,NSP2_6
NSP2	A0A087WX35	BTB/POZ domain-containing protein KCTD17	KCTD17	0.00143601	0.591365	0.440749	0.4846	NSP2_2,NSP2_5,NSP2_6
NSP2	F2Z2I2	6-phosphofructo-2-kinase (EC 2.7.1.105) (EC 3.1.3.46) (Fructose-2,6-bisphosphatase)	PFKFB3	0.000613121	0.589168	0.43691	0.481286	NSP2_3,NSP2_5,NSP2_6
NSP2	Q13813	Spectrin alpha chain, non-erythrocytic 1 (Alpha-II spectrin) (Fodrin alpha chain) (Spectrin, non-erythroid alpha subunit)	SPTAN1 NEAS SPTA2	0.000455165	0.742755	0.367397	0.481019	NSP2_1,NSP2_2,NSP2_3,NSP2_4,NSP2_5,NSP2_6
NSP2	C9J9K3	40S ribosomal protein SA (Fragment)	RPSA	0.00154095	0.712472	0.380543	0.480694	NSP2_1,NSP2_3,NSP2_5,NSP2_6
NSP2	P05386	60S acidic ribosomal protein P1 (Large ribosomal subunit protein P1)	RPLP1 RRP1	0.00119102	0.576859	0.439462	0.479241	NSP2_1,NSP2_5,NSP2_6
NSP2	F8WBS5	60S ribosomal protein L35a	RPL35A	0.00354789	0.743456	0.363435	0.478538	NSP2_1,NSP2_2,NSP2_5,NSP2_6
NSP2	Q9Y2P8	RNA 3'-terminal phosphate cyclase-like protein	RCL1 RNAC RPC2 RPCL1 RTC2 HSPC338	0.000388372	0.611662	0.4227	0.478483	NSP2_2,NSP2_4,NSP2_5
NSP2	P62861	40S ribosomal protein S30 (Small ribosomal subunit protein eS30)	FAU	0.00187713	0.584859	0.433708	0.477769	NSP2_1,NSP2_2,NSP2_4
NSP2	M0R117	60S ribosomal protein L18a	RPL18A	0.00181047	0.375041	0.526956	0.476956	NSP2_1,NSP2_2
NSP2	Q8WW12	PEST proteolytic signal-containing nuclear protein (PCNP) (PEST-containing nuclear protein)	PCNP	0.000967016	0.603924	0.421257	0.47511	NSP2_3,NSP2_4,NSP2_6
NSP2	Q9Y2S6	Translation machinery-associated protein 7 (Coiled-coil domain-containing protein 72)	TMA7 CCDC72 HSPC016 HSPC330	0.00120175	0.379407	0.522042	0.47493	NSP2_1,NSP2_2
NSP2	E9PJ04	Splicing factor 3B subunit 2 (Fragment)	SF3B2	0.000203751	0.612879	0.415806	0.474132	NSP2_3,NSP2_4,NSP2_6
NSP2	Q7L4I2	Arginine/serine-rich coiled-coil protein 2	RSRC2	0.000367904	0.604793	0.41653	0.472134	NSP2_3,NSP2_4,NSP2_5
NSP2	Q8WVC2	40S ribosomal protein S21	RPS21	0.00173763	0.355547	0.527797	0.471517	NSP2_3,NSP2_4
NSP2	O43670	BUB3-interacting and GLEBS motif-containing protein ZNF207 (BuGZ) (hBuGZ) (Zinc finger protein 207)	ZNF207 BUGZ	0.000322891	0.612356	0.412147	0.471463	NSP2_4,NSP2_5,NSP2_6
NSP2	Q8TA86	Retinitis pigmentosa 9 protein (Pim-1-associated protein) (PAP-1)	RP9	0.000708515	0.562213	0.433806	0.470842	NSP2_1,NSP2_2,NSP2_3
NSP2	Q8N3C0	Activating signal cointegrator 1 complex subunit 3 (EC 3.6.4.12) (ASC-1 complex subunit p200) (ASC1p200) (Helicase, ATP binding 1) (Trip4 complex subunit p200)	ASCC3 HELIC1	9.34009e-05	0.612879	0.410792	0.470694	NSP2_3,NSP2_4,NSP2_6
NSP2	R4GMT0	Alpha-centractin	ACTR1A	0.000435464	0.586332	0.421148	0.469604	NSP2_1,NSP2_3,NSP2_4
NSP2	P33993	DNA replication licensing factor MCM7 (EC 3.6.4.12) (CDC47 homolog) (P1.1-MCM3)	MCM7 CDC47 MCM2	0.000276232	5.58111e-11	0.684669	0.469349	NSP2_1
NSP2	P47914	60S ribosomal protein L29 (Cell surface heparin-binding protein HIP) (Large ribosomal subunit protein eL29)	RPL29	0.000842521	0.612783	0.408043	0.468785	NSP2_1,NSP2_3,NSP2_4
NSP2	E9PK01	Elongation factor 1-delta (Fragment)	EEF1D	0.0012541	0.59283	0.415217	0.467549	NSP2_2,NSP2_3,NSP2_6
NSP2	P35606	Coatomer subunit beta' (Beta'-coat protein) (Beta'-COP) (p102)	COPB2	8.77321e-05	0.374236	0.513432	0.467426	NSP2_1,NSP2_6
NSP2	A0A0C4DG62	ADP-ribosylation factor-like protein 6-interacting protein 4	ARL6IP4	0.00112861	0.608947	0.40743	0.467183	NSP2_2,NSP2_3,NSP2_4
NSP2	A0A087WWR6	Synaptic functional regulator FMR1 (Fragment)	FMR1	0.000492342	0.38654	0.498056	0.460685	NSP2_5,NSP2_6
NSP2	E7EX90	Dynactin subunit 1	DCTN1	0.000163446	0.594624	0.403056	0.459759	NSP2_1,NSP2_3,NSP2_6
NSP2	P19338	Nucleolin (Protein C23)	NCL	0.000766131	0.386282	0.495167	0.458626	NSP2_3,NSP2_4
NSP2	Q96KR1	Zinc finger RNA-binding protein (hZFR) (M-phase phosphoprotein homolog)	ZFR	8.72325e-05	0.386852	0.485578	0.452224	NSP2_3,NSP2_4
NSP2	P46019	Phosphorylase b kinase regulatory subunit alpha, liver isoform (Phosphorylase kinase alpha L subunit)	PHKA2 PHKLA PYK	0.000177347	0.555058	0.407646	0.450699	NSP2_3,NSP2_5,NSP2_6
NSP2	A0A087WYY5	Serine/threonine-protein phosphatase (EC 3.1.3.16)	PPP1CC	0.000315956	5.58111e-11	0.656933	0.450336	NSP2_4
NSP2	Q15424	Scaffold attachment factor B1 (SAF-B) (SAF-B1) (HSP27 estrogen response element-TATA box-binding protein) (HSP27 ERE-TATA-binding protein)	SAFB HAP HET SAFB1	0.000123487	0.586499	0.392016	0.449684	NSP2_2,NSP2_3,NSP2_4
NSP2	Q8WXA9	Splicing regulatory glutamine/lysine-rich protein 1 (Serine/arginine-rich-splicing regulatory protein 86) (SRrp86) (Splicing factor, arginine/serine-rich 12) (Splicing regulatory protein 508) (SRrp508)	SREK1 SFRS12 SRRP86	0.000313298	0.604793	0.383466	0.449469	NSP2_3,NSP2_4,NSP2_5
NSP2	J3QLI9	Small nuclear ribonucleoprotein Sm D1	SNRPD1	0.00117583	0.386418	0.476351	0.445772	NSP2_1,NSP2_4
NSP2	Q5W015	6-phosphofructo-2-kinase (EC 2.7.1.105) (EC 3.1.3.46) (Fructose-2,6-bisphosphatase)	PFKFB3	0.000930762	0.576928	0.388551	0.444361	NSP2_1,NSP2_2,NSP2_4
NSP2	Q14980	Nuclear mitotic apparatus protein 1 (Nuclear matrix protein-22) (NMP-22) (Nuclear mitotic apparatus protein) (NuMA protein) (SP-H antigen)	NUMA1 NMP22 NUMA	5.94978e-05	5.58111e-11	0.646448	0.443147	NSP2_1
NSP2	Q9Y5B6	PAX3- and PAX7-binding protein 1 (GC-rich sequence DNA-binding factor 1)	PAXBP1 C21orf66 GCFC GCFC1	0.000277984	0.75578	0.305967	0.442926	NSP2_3,NSP2_4,NSP2_5,NSP2_6
NSP2	O60506	Heterogeneous nuclear ribonucleoprotein Q (hnRNP Q) (Glycine- and tyrosine-rich RNA-binding protein) (GRY-RBP) (NS1-associated protein 1) (Synaptotagmin-binding, cytoplasmic RNA-interacting protein)	SYNCRIP HNRPQ NSAP1	0.000138673	0.386734	0.4715	0.442538	NSP2_1,NSP2_2
NSP2	Q12873	Chromodomain-helicase-DNA-binding protein 3 (CHD-3) (EC 3.6.4.12) (ATP-dependent helicase CHD3) (Mi-2 autoantigen 240 kDa protein) (Mi2-alpha) (Zinc finger helicase) (hZFH)	CHD3	3.49135e-05	0.346069	0.489658	0.442438	NSP2_2,NSP2_6
NSP2	Q9UPW6	DNA-binding protein SATB2 (Special AT-rich sequence-binding protein 2)	SATB2 KIAA1034	0.000454318	0.37763	0.473698	0.441237	NSP2_1,NSP2_2
NSP2	Q5STU3	RNA helicase (EC 3.6.4.13)	DDX39B	0.000209686	5.58111e-11	0.64287	0.440695	NSP2_4
NSP2	A0A087WXU5	Nucleolar protein of 40 kDa	ZCCHC17	0.000452696	0.348166	0.482723	0.438334	NSP2_1,NSP2_4
NSP2	M0QXS5	Heterogeneous nuclear ribonucleoprotein L (Fragment)	HNRNPL	0.00072348	0.741057	0.303302	0.436559	NSP2_1,NSP2_2,NSP2_4,NSP2_5
NSP2	P26368	Splicing factor U2AF 65 kDa subunit (U2 auxiliary factor 65 kDa subunit) (hU2AF(65)) (hU2AF65) (U2 snRNP auxiliary factor large subunit)	U2AF2 U2AF65	0.000632143	0.38654	0.461369	0.435536	NSP2_5,NSP2_6
NSP2	A0A087X1H5	Arf-GAP with coiled-coil, ANK repeat and PH domain-containing protein 2	ACAP2	0.000183198	0.611786	0.3557	0.432592	NSP2_1,NSP2_3,NSP2_4
NSP2	E7EU96	Casein kinase II subunit alpha	CSNK2A1	0.000418261	0.730754	0.299354	0.430673	NSP2_1,NSP2_2,NSP2_3,NSP2_6
NSP2	O00488	Zinc finger protein 593 (Zinc finger protein T86)	ZNF593 ZT86	0.00119885	0.603642	0.356091	0.430353	NSP2_3,NSP2_4,NSP2_6
NSP2	P18124	60S ribosomal protein L7 (Large ribosomal subunit protein uL30)	RPL7	0.0014429	0.378783	0.455488	0.429116	NSP2_2,NSP2_5
NSP2	P62995	Transformer-2 protein homolog beta (TRA-2 beta) (TRA2-beta) (hTRA2-beta) (Splicing factor, arginine/serine-rich 10) (Transformer-2 protein homolog B)	TRA2B SFRS10	0.00102031	0.605092	0.350402	0.426899	NSP2_3,NSP2_4,NSP2_5
NSP2	P04406	Glyceraldehyde-3-phosphate dehydrogenase (GAPDH) (EC 1.2.1.12) (Peptidyl-cysteine S-nitrosylase GAPDH) (EC 2.6.99.-)	GAPDH GAPD CDABP0047 OK/SW-cl.12	0.000670493	0.56764	0.363875	0.424578	NSP2_1,NSP2_4,NSP2_6
NSP2	B1AHB1	DNA helicase (EC 3.6.4.12)	MCM5 hCG_41525	0.000338765	0.610263	0.342093	0.422795	NSP2_2,NSP2_4,NSP2_5
NSP2	Q13123	Protein Red (Cytokine IK) (IK factor) (Protein RER)	IK RED RER	0.000664934	0.719566	0.291684	0.421964	NSP2_1,NSP2_3,NSP2_4,NSP2_5
NSP2	Q8TDD1	ATP-dependent RNA helicase DDX54 (EC 3.6.4.13) (ATP-dependent RNA helicase DP97) (DEAD box RNA helicase 97 kDa) (DEAD box protein 54)	DDX54	0.000139571	0.605635	0.340587	0.420333	NSP2_1,NSP2_3,NSP2_4
NSP2	P39748	Flap endonuclease 1 (FEN-1) (EC 3.1.-.-) (DNase IV) (Flap structure-specific endonuclease 1) (Maturation factor 1) (MF1) (hFEN-1)	FEN1 RAD2	0.000300391	0.375423	0.440863	0.418047	NSP2_3,NSP2_4
NSP2	Q13084	39S ribosomal protein L28, mitochondrial (L28mt) (MRP-L28) (Melanoma antigen p15) (Melanoma-associated antigen recognized by T-lymphocytes) (Mitochondrial large ribosomal subunit protein bL28m)	MRPL28 MAAT1	0.000281728	0.379407	0.436096	0.416008	NSP2_1,NSP2_2
NSP2	M0R299	rRNA 2'-O-methyltransferase fibrillarin (Fragment)	FBL	0.000648345	5.58111e-11	0.604791	0.414594	NSP2_6
NSP2	Q07955	Serine/arginine-rich splicing factor 1 (Alternative-splicing factor 1) (ASF-1) (Splicing factor, arginine/serine-rich 1) (pre-mRNA-splicing factor SF2, P33 subunit)	SRSF1 ASF SF2 SF2P33 SFRS1 OK/SW-cl.3	0.00104733	0.536925	0.361037	0.413158	NSP2_1,NSP2_3,NSP2_4
NSP2	Q86VM9	Zinc finger CCCH domain-containing protein 18 (Nuclear protein NHN1)	ZC3H18 NHN1	0.000142162	0.558975	0.345213	0.409109	NSP2_1,NSP2_3,NSP2_4
NSP2	P42766	60S ribosomal protein L35 (Large ribosomal subunit protein uL29)	RPL35	0.000508222	5.58111e-11	0.588312	0.403297	NSP2_2
NSP2	Q9C0J8	pre-mRNA 3' end processing protein WDR33 (WD repeat-containing protein 33) (WD repeat-containing protein of 146 kDa)	WDR33 WDC146	0.000144851	0.586166	0.32208	0.40164	NSP2_3,NSP2_4,NSP2_5
NSP2	F8VU65	60S acidic ribosomal protein P0 (Fragment)	RPLP0	0.000905335	5.58111e-11	0.585569	0.401419	NSP2_2
NSP2	H0YFX9	Histone H2A (Fragment)	H2AJ	0.000357648	5.58111e-11	0.578295	0.396429	NSP2_1
NSP2	K7EL20	Eukaryotic translation initiation factor 3 subunit G (Fragment)	EIF3G	0.000807094	0.385157	0.401771	0.394255	NSP2_3,NSP2_6
NSP2	Q5T200	Zinc finger CCCH domain-containing protein 13	ZC3H13 KIAA0853	8.99633e-05	0.600984	0.304404	0.394094	NSP2_2,NSP2_3,NSP2_4
NSP2	H7C3F4	SAFB-like transcription modulator (Fragment)	SLTM	0.000108857	5.58111e-11	0.574482	0.393814	NSP2_4
NSP2	Q96EY4	Translation machinery-associated protein 16	TMA16 C4orf43	0.00031058	5.58111e-11	0.574304	0.393693	NSP2_2
NSP2	P38919	Eukaryotic initiation factor 4A-III (eIF-4A-III) (eIF4A-III) (EC 3.6.4.13) (ATP-dependent RNA helicase DDX48) (ATP-dependent RNA helicase eIF4A-3) (DEAD box protein 48) (Eukaryotic initiation factor 4A-like NUK-34) (Eukaryotic translation initiation factor 4A isoform 3) (Nuclear matrix protein 265) (NMP 265) (hNMP 265) [Cleaved into: Eukaryotic initiation factor 4A-III, N-terminally processed]	EIF4A3 DDX48 KIAA0111	0.000840868	0.71951	0.239929	0.386469	NSP2_3,NSP2_4,NSP2_5,NSP2_6
NSP2	C9JCD9	Protein BUD31 homolog	BUD31	0.000842649	0.386771	0.385313	0.383472	NSP2_2,NSP2_3
NSP2	H0YDJ3	PRP4 pre-mRNA-processing factor 4 homolog (EC 2.7.11.1) (Serine/threonine-protein kinase PRP4 homolog) (Fragment)	PRPF4B	0.00037242	0.381043	0.387009	0.382864	NSP2_5,NSP2_6
NSP2	H0Y4T7	Metastasis-associated protein MTA1 (Fragment)	MTA1	0.000160369	0.609555	0.283513	0.382418	NSP2_1,NSP2_5,NSP2_6
NSP2	P84103	Serine/arginine-rich splicing factor 3 (Pre-mRNA-splicing factor SRP20) (Splicing factor, arginine/serine-rich 3)	SRSF3 SFRS3 SRP20	0.000674421	5.58111e-11	0.556944	0.381795	NSP2_1
NSP2	Q7L2H7	Eukaryotic translation initiation factor 3 subunit M (eIF3m) (Fetal lung protein B5) (hFL-B5) (PCI domain-containing protein 1)	EIF3M HFLB5 PCID1 GA17 PNAS-125	0.000574425	0.592178	0.288156	0.380242	NSP2_1,NSP2_2,NSP2_4
NSP2	Q8N5C8	TGF-beta-activated kinase 1 and MAP3K7-binding protein 3 (Mitogen-activated protein kinase kinase kinase 7-interacting protein 3) (NF-kappa-B-activating protein 1) (TAK1-binding protein 3) (TAB-3) (TGF-beta-activated kinase 1-binding protein 3)	TAB3 MAP3K7IP3	0.000228093	0.605463	0.270916	0.372521	NSP2_2,NSP2_3,NSP2_6
NSP2	K7EK45	Polypyrimidine tract-binding protein 1 (Fragment)	PTBP1	0.000282058	5.58111e-11	0.539595	0.369899	NSP2_4
NSP2	A0A087X1B2	U4/U6.U5 tri-snRNP-associated protein 2	USP39	0.000427936	0.386734	0.364483	0.369178	NSP2_1,NSP2_2
NSP2	H7BY16	Nucleolin	NCL	0.000489786	0.296549	0.404887	0.369051	NSP2_1,NSP2_2
NSP2	H0YLR3	U2 small nuclear ribonucleoprotein A' (Fragment)	SNRPA1	0.00133014	0.373476	0.363589	0.36448	NSP2_2,NSP2_4
NSP2	A0A0A0MSX9	Isoleucyl-tRNA synthetase (EC 6.1.1.5)	IARS1	0.000184308	5.58111e-11	0.530178	0.363443	NSP2_5
NSP2	P62917	60S ribosomal protein L8 (Large ribosomal subunit protein uL2)	RPL8	0.00104167	5.58111e-11	0.529902	0.363259	NSP2_5
NSP2	A0A087WTT6	40S ribosomal protein S29	RPS29	0.000962124	5.58111e-11	0.529902	0.363259	NSP2_5
NSP2	Q9P035	Very-long-chain (3R)-3-hydroxyacyl-CoA dehydratase 3 (EC 4.2.1.134) (3-hydroxyacyl-CoA dehydratase 3) (HACD3) (Butyrate-induced protein 1) (B-ind1) (hB-ind1) (Protein-tyrosine phosphatase-like A domain-containing protein 1)	HACD3 BIND1 PTPLAD1	0.000208364	0.374236	0.357086	0.36025	NSP2_1,NSP2_6
NSP2	A0A0C4DG98	THO complex subunit 2	THOC2	9.51819e-05	0.585249	0.261395	0.359756	NSP2_1,NSP2_2,NSP2_4
NSP2	Q9P1Y5	Calmodulin-regulated spectrin-associated protein 3 (Protein Nezha)	CAMSAP3 KIAA1543	8.11059e-05	0.351622	0.364426	0.358304	NSP2_1,NSP2_2
NSP2	E9PJD9	60S ribosomal protein L27a	RPL27A	0.00151453	5.58111e-11	0.519245	0.355956	NSP2_4
NSP2	A0A0C4DGG8	Cell division cycle and apoptosis regulator protein 1 (Fragment)	CCAR1	0.000183963	5.58111e-11	0.517321	0.35463	NSP2_2
NSP2	F5H303	Nucleolar complex protein 4 homolog (Fragment)	NOC4L	0.000187648	5.58111e-11	0.515542	0.35341	NSP2_5
NSP2	Q9NZB2	Constitutive coactivator of PPAR-gamma-like protein 1 (Oxidative stress-associated Src activator) (Protein FAM120A)	FAM120A C9orf10 KIAA0183 OSSA	4.7802e-05	5.58111e-11	0.515542	0.353409	NSP2_5
NSP2	D6RIY6	Exosome complex component RRP45 (Exosome component 9)	EXOSC9 hCG_38830	0.000116174	5.58111e-11	0.513198	0.351803	NSP2_6
NSP2	Q08945	FACT complex subunit SSRP1 (Chromatin-specific transcription elongation factor 80 kDa subunit) (Facilitates chromatin transcription complex 80 kDa subunit) (FACT 80 kDa subunit) (FACTp80) (Facilitates chromatin transcription complex subunit SSRP1) (Recombination signal sequence recognition protein 1) (Structure-specific recognition protein 1) (hSSRP1) (T160)	SSRP1 FACT80	0.000100863	5.58111e-11	0.513198	0.351803	NSP2_6
NSP2	M0R3D6	60S ribosomal protein L18a (Fragment)	RPL18A	0.000919522	5.58111e-11	0.512857	0.351574	NSP2_3
NSP2	Q15007	Pre-mRNA-splicing regulator WTAP (Female-lethal(2)D homolog) (hFL(2)D) (WT1-associated protein) (Wilms tumor 1-associating protein)	WTAP KIAA0105	0.000404572	0.381276	0.337561	0.349039	NSP2_3,NSP2_4
NSP2	C9JM79	Peptidyl-prolyl cis-trans isomerase G (Fragment)	PPIG	0.000182536	0.386852	0.333925	0.348265	NSP2_3,NSP2_4
NSP2	Q9H1I8	Activating signal cointegrator 1 complex subunit 2 (ASC-1 complex subunit p100) (Trip4 complex subunit p100)	ASCC2 ASC1P100	0.000124541	0.384886	0.333478	0.347352	NSP2_2,NSP2_5
NSP2	O75940	Survival of motor neuron-related-splicing factor 30 (30 kDa splicing factor SMNrp) (SMN-related protein) (Survival motor neuron domain-containing protein 1)	SMNDC1 SMNR SPF30	0.000574761	0.386852	0.326726	0.343333	NSP2_3,NSP2_4
NSP2	O14602	Eukaryotic translation initiation factor 1A, Y-chromosomal (eIF-1A Y isoform) (Eukaryotic translation initiation factor 4C) (eIF-4C)	EIF1AY	0.000465932	5.58111e-11	0.496449	0.340323	NSP2_3
NSP2	E7EVX8	Pre-mRNA-processing factor 31 (U4/U6 small nuclear ribonucleoprotein Prp31)	PRPF31	0.000585599	5.58111e-11	0.49475	0.339159	NSP2_5
NSP2	I3L1P8	Mitochondrial 2-oxoglutarate/malate carrier protein (Fragment)	SLC25A11	0.000327989	0.38654	0.319006	0.337943	NSP2_3,NSP2_6
NSP2	Q9P2I0	Cleavage and polyadenylation specificity factor subunit 2 (Cleavage and polyadenylation specificity factor 100 kDa subunit) (CPSF 100 kDa subunit)	CPSF2 CPSF100 KIAA1367	0.000115477	0.386852	0.316884	0.336584	NSP2_3,NSP2_4
NSP2	Q9Y399	28S ribosomal protein S2, mitochondrial (MRP-S2) (S2mt) (Mitochondrial small ribosomal subunit protein uS2m)	MRPS2 CGI-91	0.000153793	5.58111e-11	0.489129	0.335304	NSP2_4
NSP2	P0C0S5	Histone H2A.Z (H2A/z)	H2AZ1 H2AFZ H2AZ	0.000376281	5.58111e-11	0.488251	0.334703	NSP2_3
NSP2	Q9Y6V7	Probable ATP-dependent RNA helicase DDX49 (EC 3.6.4.13) (DEAD box protein 49)	DDX49	9.40703e-05	5.58111e-11	0.488251	0.334701	NSP2_3
NSP2	P62306	Small nuclear ribonucleoprotein F (snRNP-F) (Sm protein F) (Sm-F) (SmF)	SNRPF PBSCF	0.000508222	5.58111e-11	0.487885	0.334453	NSP2_2
NSP2	Q9NRX2	39S ribosomal protein L17, mitochondrial (L17mt) (MRP-L17) (LYST-interacting protein 2) (Mitochondrial large ribosomal subunit protein bL17m)	MRPL17 LIP2	0.000245734	5.58111e-11	0.487885	0.334451	NSP2_2
NSP2	F8WDT8	ATP-dependent RNA helicase DDX54 (EC 3.6.4.13)	DDX56	0.000243063	5.58111e-11	0.487885	0.334451	NSP2_2
NSP2	K7EMM8	Glyoxylate reductase 1 homolog (Nuclear protein NP60) (Putative oxidoreductase GLYR1) (Fragment)	GLYR1	8.60068e-05	5.58111e-11	0.487885	0.33445	NSP2_2
NSP2	F5H3Y4	Probable ATP-dependent RNA helicase DHX37 (Fragment)	DHX37	2.29587e-05	5.58111e-11	0.487885	0.33445	NSP2_2
NSP2	Q9NWB6	Arginine and glutamate-rich protein 1	ARGLU1	0.00044275	0.246327	0.375745	0.333579	NSP2_1,NSP2_2
NSP2	B9EGQ5	Protein Wiz (WIZ protein)	WIZ	0.000100962	0.374236	0.315626	0.331829	NSP2_1,NSP2_6
NSP2	Q9UJV9	Probable ATP-dependent RNA helicase DDX41 (EC 3.6.4.13) (DEAD box protein 41) (DEAD box protein abstrakt homolog)	DDX41 ABS	7.80604e-05	5.58111e-11	0.484038	0.331813	NSP2_6
NSP2	I3L2Z5	Myc-associated zinc finger protein (Fragment)	MAZ	0.000493529	0.385604	0.309767	0.331322	NSP2_3,NSP2_5
NSP2	C9JVB6	Mitochondrial ribonuclease P protein 1 (EC 2.1.1.218) (EC 2.1.1.221) (RNA (guanine-9-)-methyltransferase domain-containing protein 1) (mRNA methyladenosine-N(1)-methyltransferase) (tRNA (adenine(9)-N(1))-methyltransferase) (tRNA (guanine(9)-N(1))-methyltransferase) (tRNA methyltransferase 10 homolog C) (Fragment)	TRMT10C	0.000207856	5.58111e-11	0.482066	0.330462	NSP2_3
NSP2	Q9BYD6	39S ribosomal protein L1, mitochondrial (L1mt) (MRP-L1) (Mitochondrial large ribosomal subunit protein uL1m)	MRPL1 BM-022	0.000138157	5.58111e-11	0.482066	0.330462	NSP2_3
NSP2	A0A087WYP7	Transducin beta-like protein 3	TBL3	8.80384e-05	5.58111e-11	0.479693	0.328835	NSP2_2
NSP2	K7ENG2	U2 snRNP auxiliary factor large subunit	U2AF2	0.000366335	0.584989	0.214636	0.327624	NSP2_1,NSP2_2,NSP2_3
NSP2	Q14257	Reticulocalbin-2 (Calcium-binding protein ERC-55) (E6-binding protein) (E6BP)	RCN2 ERC55	0.000128113	5.58111e-11	0.477593	0.327396	NSP2_1
NSP2	P62191	26S proteasome regulatory subunit 4 (P26s4) (26S proteasome AAA-ATPase subunit RPT2) (Proteasome 26S subunit ATPase 1)	PSMC1	9.62281e-05	5.58111e-11	0.477593	0.327396	NSP2_1
NSP2	M0R2L9	40S ribosomal protein S19 (Fragment)	RPS19	0.000313821	5.58111e-11	0.473698	0.324727	NSP2_4
NSP2	R4GMN4	THO complex subunit 1 (Fragment)	THOC1	0.000159607	5.58111e-11	0.473698	0.324726	NSP2_4
NSP2	Q16540	39S ribosomal protein L23, mitochondrial (L23mt) (MRP-L23) (L23 mitochondrial-related protein) (Mitochondrial large ribosomal subunit protein uL23m) (Ribosomal protein L23-like)	MRPL23 L23MRP RPL23L	0.000277786	5.58111e-11	0.473516	0.324602	NSP2_2
NSP2	P55072	Transitional endoplasmic reticulum ATPase (TER ATPase) (EC 3.6.4.6) (15S Mg(2+)-ATPase p97 subunit) (Valosin-containing protein) (VCP)	VCP	5.51461e-05	5.58111e-11	0.473516	0.324601	NSP2_2
NSP2	P61964	WD repeat-containing protein 5 (BMP2-induced 3-kb gene protein)	WDR5 BIG3	0.000139405	5.58111e-11	0.472822	0.324125	NSP2_3
NSP2	Q9Y388	RNA-binding motif protein, X-linked 2	RBMX2 CGI-79	0.000136527	5.58111e-11	0.472822	0.324125	NSP2_3
NSP2	Q8WU90	Zinc finger CCCH domain-containing protein 15 (DRG family-regulatory protein 1) (Likely ortholog of mouse immediate early response erythropoietin 4)	ZC3H15 DFRP1 LEREPO4 HSPC303 HT010 MSTP012 PP730	0.000104949	5.58111e-11	0.472822	0.324125	NSP2_3
NSP2	Q9Y237	Peptidyl-prolyl cis-trans isomerase NIMA-interacting 4 (EC 5.2.1.8) (Parvulin-14) (Par14) (hPar14) (Parvulin-17) (Par17) (hPar17) (Peptidyl-prolyl cis-trans isomerase Pin4) (PPIase Pin4) (Peptidyl-prolyl cis/trans isomerase EPVH) (hEPVH) (Rotamase Pin4)	PIN4	0.00127097	0.382408	0.299601	0.323372	NSP2_2,NSP2_3
NSP2	Q9NW64	Pre-mRNA-splicing factor RBM22 (RNA-binding motif protein 22) (Zinc finger CCCH domain-containing protein 16)	RBM22 ZC3H16 199G4	0.000271994	0.375805	0.301721	0.322781	NSP2_3,NSP2_4
NSP2	Q9UBB9	Tuftelin-interacting protein 11 (Septin and tuftelin-interacting protein 1) (STIP-1)	TFIP11 STIP HSPC006	0.000188123	0.603924	0.196826	0.321256	NSP2_3,NSP2_4,NSP2_6
NSP2	P61247	40S ribosomal protein S3a (Small ribosomal subunit protein eS1) (v-fos transformation effector protein) (Fte-1)	RPS3A FTE1 MFTL	0.000850783	5.58111e-11	0.467327	0.320362	NSP2_3
NSP2	Q9Y5V0	Zinc finger protein 706	ZNF706 HSPC038 PNAS-113	0.000580825	5.58111e-11	0.458807	0.31452	NSP2_2
NSP2	Q9Y3C6	Peptidyl-prolyl cis-trans isomerase-like 1 (PPIase) (EC 5.2.1.8) (Rotamase PPIL1)	PPIL1 CYPL1 CGI-124 UNQ2425/PRO4984	0.000702239	0.375805	0.288125	0.313464	NSP2_3,NSP2_4
NSP2	K7EMA7	60S ribosomal protein L23a	RPL23A	0.00130832	5.58111e-11	0.441806	0.30287	NSP2_4
NSP2	G3V5L1	Protein max	MAX	0.00036443	5.58111e-11	0.437758	0.300089	NSP2_3
NSP2	Q09161	Nuclear cap-binding protein subunit 1 (80 kDa nuclear cap-binding protein) (CBP80) (NCBP 80 kDa subunit)	NCBP1 CBP80 NCBP	0.000118944	0.385604	0.263754	0.299777	NSP2_3,NSP2_5
NSP2	F8VRN8	LIM domain and actin-binding protein 1	LIMA1	0.000109484	5.58111e-11	0.419275	0.287418	NSP2_1
NSP2	H7C3A1	Arsenite-resistance protein 2 (Fragment)	SRRT	0.000102751	5.58111e-11	0.415014	0.284497	NSP2_5
NSP2	Q6AWB1	Dynactin subunit 1	DCTN1 DKFZp686E0752	7.95329e-05	0.368272	0.237983	0.276763	NSP2_2,NSP2_5
NSP2	Q9H7N4	Splicing factor, arginine/serine-rich 19 (SR-related C-terminal domain-associated factor 1) (SR-related and CTD-associated factor 1) (SR-related-CTD-associated factor) (SCAF) (Serine arginine-rich pre-mRNA splicing factor SR-A1) (SR-A1)	SCAF1 SFRS19 SRA1	5.50737e-05	5.58111e-11	0.400333	0.274433	NSP2_4
NSP2	A0A087WUN7	SRA stem-loop-interacting RNA-binding protein, mitochondrial	SLIRP	0.000342429	5.58111e-11	0.39295	0.269373	NSP2_1
NSP2	C9JKR2	Albumin (Albumin, isoform CRA_k)	ALB hCG_14967	7.5031e-05	5.58111e-11	0.39295	0.269371	NSP2_1
NSP2	A0A087WYV5	Slit homolog 2 protein	SLIT2	2.2153e-05	5.58111e-11	0.39295	0.269371	NSP2_1
NSP2	K7EQQ3	Keratin, type I cytoskeletal 9	KRT9	0.000137856	5.58111e-11	0.390009	0.267356	NSP2_6
NSP2	Q96GA3	Protein LTV1 homolog	LTV1 C6orf93	0.000192315	0.38654	0.214837	0.266533	NSP2_3,NSP2_6
NSP2	K7ERG4	Small nuclear ribonucleoprotein Sm D2 (Sm-D2) (snRNP core protein D2)	SNRPD2	0.000566121	5.58111e-11	0.379263	0.259992	NSP2_2
NSP2	Q10570	Cleavage and polyadenylation specificity factor subunit 1 (Cleavage and polyadenylation specificity factor 160 kDa subunit) (CPSF 160 kDa subunit)	CPSF1 CPSF160	6.28239e-05	0.309879	0.221948	0.247755	NSP2_2,NSP2_3
NSP2	Q9UQ35	Serine/arginine repetitive matrix protein 2 (300 kDa nuclear matrix antigen) (Serine/arginine-rich splicing factor-related nuclear matrix protein of 300 kDa) (SR-related nuclear matrix protein of 300 kDa) (Ser/Arg-related nuclear matrix protein of 300 kDa) (Splicing coactivator subunit SRm300) (Tax-responsive enhancer element-binding protein 803) (TaxREB803)	SRRM2 KIAA0324 SRL300 SRM300 HSPC075	7.66639e-05	0.383292	0.178693	0.240753	NSP2_3,NSP2_4
NSP2	M0R3H0	40S ribosomal protein S16	RPS16	0.000793752	5.58111e-11	0.349367	0.239499	NSP2_5
NSP2	Q4KMP7	TBC1 domain family member 10B (Rab27A-GAP-beta)	TBC1D10B FP2461	6.68142e-05	5.58111e-11	0.343212	0.235275	NSP2_5
NSP2	A0A0A0MTS6	Methyl-CpG-binding domain protein 3	MBD3	0.000282978	5.58111e-11	0.336462	0.23065	NSP2_5
NSP2	D6R9I9	ATP-binding cassette sub-family E member 1	ABCE1	0.000163158	5.58111e-11	0.336003	0.230334	NSP2_4
NSP2	P52907	F-actin-capping protein subunit alpha-1 (CapZ alpha-1)	CAPZA1	0.000165519	5.58111e-11	0.335013	0.229656	NSP2_6
NSP2	Q9Y295	Developmentally-regulated GTP-binding protein 1 (DRG-1) (Neural precursor cell expressed developmentally down-regulated protein 3) (NEDD-3) (Translation factor GTPase DRG1) (TRAFAC GTPase DRG1) (EC 3.6.5.-)	DRG1 NEDD3	0.000179843	0.351622	0.17605	0.229171	NSP2_1,NSP2_2
NSP2	Q13895	Bystin	BYSL ENP1	0.000109978	5.58111e-11	0.331728	0.227404	NSP2_6
NSP2	F8VXH9	Poly(rC)-binding protein 2 (Fragment)	PCBP2	0.000301594	5.58111e-11	0.327311	0.224377	NSP2_4
NSP2	A0A087WUK2	Heterogeneous nuclear ribonucleoprotein D-like (Heterogeneous nuclear ribonucleoprotein D-like, isoform CRA_b)	HNRNPDL HNRPDL hCG_22986	6.81685e-05	5.58111e-11	0.324108	0.22218	NSP2_6
NSP2	Q01826	DNA-binding protein SATB1 (Special AT-rich sequence-binding protein 1)	SATB1	2.96683e-05	5.58111e-11	0.322971	0.2214	NSP2_3
NSP2	E7ET15	U2 snRNP-associated SURP motif-containing protein	U2SURP	2.46354e-05	5.58111e-11	0.320484	0.219695	NSP2_5
NSP2	H7BYN3	Transcription factor A, mitochondrial (Fragment)	TFAM	0.000198638	5.58111e-11	0.319564	0.219065	NSP2_3
NSP2	D6RGF4	ATP-binding cassette sub-family E member 1 (Fragment)	ABCE1	0.00021096	5.58111e-11	0.316303	0.21683	NSP2_2
NSP2	A0A0U1RQT1	Arf-GAP with coiled-coil, ANK repeat and PH domain-containing protein 2 (Fragment)	ACAP2	0.000156925	5.58111e-11	0.316303	0.21683	NSP2_2
NSP2	Q9H3K6	BolA-like protein 2	BOLA2 BOLA2A My016; BOLA2B	0.00054385	5.58111e-11	0.308279	0.211331	NSP2_6
NSP2	P18583	Protein SON (Bax antagonist selected in saccharomyces 1) (BASS1) (Negative regulatory element-binding protein) (NRE-binding protein) (Protein DBP-5) (SON3)	SON C21orf50 DBP5 KIAA1019 NREBP HSPC310 HSPC312	1.93846e-05	5.58111e-11	0.307988	0.211129	NSP2_4
NSP2	F5H6P7	Protein mago nashi homolog 2	MAGOHB	0.000648821	5.58111e-11	0.306459	0.210084	NSP2_3
NSP2	Q8N0T1	Ribosomal biogenesis factor	RBIS C8orf59	0.000206335	5.58111e-11	0.301451	0.206649	NSP2_1
NSP2	F5H1Y3	Flap endonuclease 1 (Fragment)	FEN1	0.00012927	5.58111e-11	0.301451	0.206649	NSP2_1
NSP2	Q8IY57	YY1-associated factor 2	YAF2	0.000119216	5.58111e-11	0.301451	0.206649	NSP2_1
NSP2	Q6ZUT1	Uncharacterized protein NKAPD1 (NKAP domain containing protein 1)	NKAPD1 C11orf57	6.94461e-05	5.58111e-11	0.301451	0.206648	NSP2_1
NSP2	P82673	28S ribosomal protein S35, mitochondrial (MRP-S35) (S35mt) (28S ribosomal protein S28, mitochondrial) (MRP-S28) (S28mt) (Mitochondrial small ribosomal subunit protein mS35)	MRPS35 MRPS28 HDCMD11P MDS023 PSEC0213	6.42481e-05	5.58111e-11	0.301451	0.206648	NSP2_1
NSP2	M0QY97	Zinc finger CCCH domain-containing protein 4 (Fragment)	ZC3H4	2.47507e-05	5.58111e-11	0.301451	0.206648	NSP2_1
NSP2	O00422	Histone deacetylase complex subunit SAP18 (18 kDa Sin3-associated polypeptide) (2HOR0202) (Cell growth-inhibiting gene 38 protein) (Sin3-associated polypeptide p18)	SAP18 GIG38	0.000499215	5.58111e-11	0.29086	0.19939	NSP2_5
NSP2	B8ZZF0	Protein-serine/threonine phosphatase (EC 3.1.3.16) (Fragment)	PPM1B	0.000575469	5.58111e-11	0.290811	0.199357	NSP2_6
NSP2	Q9UHI6	Probable ATP-dependent RNA helicase DDX20 (EC 3.6.4.13) (Component of gems 3) (DEAD box protein 20) (DEAD box protein DP 103) (Gemin-3)	DDX20 DP103 GEMIN3	0.00011046	5.58111e-11	0.288668	0.197886	NSP2_3
NSP2	E7EWK3	ATP-dependent DNA/RNA helicase DHX36 (Fragment)	DHX36	5.57622e-05	5.58111e-11	0.275793	0.189059	NSP2_3
NSP2	P82933	28S ribosomal protein S9, mitochondrial (MRP-S9) (S9mt) (Mitochondrial small ribosomal subunit protein uS9m)	MRPS9 RPMS9	0.000107508	5.58111e-11	0.273286	0.187341	NSP2_2
NSP2	E2QRB3	Pyrroline-5-carboxylate reductase (EC 1.5.1.2)	PYCR1 hCG_38803	0.000169509	5.58111e-11	0.271907	0.186396	NSP2_4
NSP2	Q5T4L4	Deleted.		0.000650268	5.58111e-11	0.265242	0.18183	NSP2_1
NSP2	Q5QPL9	RNA-binding protein Raly (Fragment)	RALY	0.000143698	5.58111e-11	0.265242	0.181827	NSP2_1
NSP2	A0A075B6R9	Probable non-functional immunoglobulin kappa variable 2D-24	IGKV2D-24	0.000224224	5.58111e-11	0.264617	0.181399	NSP2_5
NSP2	A0A087WYV3	Nucleolar protein of 40 kDa	ZCCHC17	0.000375264	5.58111e-11	0.257793	0.176722	NSP2_3
NSP2	H0Y731	BTB/POZ domain-containing protein KCTD17 (Fragment)	KCTD17	0.000246184	5.58111e-11	0.235592	0.161502	NSP2_3
NSP2	P51532	Transcription activator BRG1 (EC 3.6.4.-) (ATP-dependent helicase SMARCA4) (BRG1-associated factor 190A) (BAF190A) (Mitotic growth and transcription activator) (Protein BRG-1) (Protein brahma homolog 1) (SNF2-beta) (SWI/SNF-related matrix-associated actin-dependent regulator of chromatin subfamily A member 4)	SMARCA4 BAF190A BRG1 SNF2B SNF2L4	2.66688e-05	5.58111e-11	0.234007	0.160414	NSP2_2
NSP2	Q92620	Pre-mRNA-splicing factor ATP-dependent RNA helicase PRP16 (EC 3.6.4.13) (ATP-dependent RNA helicase DHX38) (DEAH box protein 38)	DHX38 DDX38 KIAA0224 PRP16	5.88605e-05	5.58111e-11	0.232297	0.159242	NSP2_1
NSP2	H7BY36	RNA-binding protein EWS (Fragment)	EWSR1	7.953e-05	5.58111e-11	0.229467	0.157302	NSP2_4
NSP2	Q01081	Splicing factor U2AF 35 kDa subunit (U2 auxiliary factor 35 kDa subunit) (U2 small nuclear RNA auxiliary factor 1) (U2 snRNP auxiliary factor small subunit)	U2AF1 U2AF35 U2AFBP FP793	0.000293421	5.58111e-11	0.218852	0.150027	NSP2_6
NSP2	A0A087X253	AP complex subunit beta	AP2B1	5.04843e-05	5.58111e-11	0.211785	0.145181	NSP2_4
NSP2	Q5JSZ5	Protein PRRC2B (HLA-B-associated transcript 2-like 1) (Proline-rich coiled-coil protein 2B)	PRRC2B BAT2L BAT2L1 KIAA0515	2.09708e-05	5.58111e-11	0.210033	0.14398	NSP2_3
NSP2	H0YI98	Dynactin subunit 2 (Fragment)	DCTN2	0.000173995	5.58111e-11	0.205219	0.140681	NSP2_3
NSP2	Q5SRN1	Pre-mRNA-processing factor 17	CDC40	8.38453e-05	5.58111e-11	0.188004	0.128879	NSP2_3
NSP2	Q8IWZ8	SURP and G-patch domain-containing protein 1 (RNA-binding protein RBP) (Splicing factor 4)	SUGP1 SF4	0.000105507	5.58111e-11	0.186147	0.127606	NSP2_3
NSP2	A0A0J9YX88	PHD and RING finger domain-containing protein 1	PHRF1	3.15741e-05	5.58111e-11	0.180806	0.123945	NSP2_4
NSP2	P62851	40S ribosomal protein S25 (Small ribosomal subunit protein eS25)	RPS25	0.000259583	5.58111e-11	0.179576	0.123102	NSP2_1
NSP2	Q69YN4	Protein virilizer homolog	VIRMA KIAA1429 MSTP054	5.04443e-05	5.58111e-11	0.178504	0.122367	NSP2_3
NSP2	H0YEX2	Transcription initiation factor TFIID 150 kDa subunit (Fragment)	TAF2	5.6175e-05	5.58111e-11	0.17314	0.118689	NSP2_1
NSP2	F5H282	T-complex protein 1 subunit alpha	TCP1	0.000337791	5.58111e-11	0.172808	0.118464	NSP2_2
NSP2	A0A087WTV6	Pyrroline-5-carboxylate reductase (EC 1.5.1.2)	PYCR2	0.000315896	5.58111e-11	0.162478	0.111382	NSP2_6
NSP2	O43660	Pleiotropic regulator 1	PLRG1	0.000143036	5.58111e-11	0.154445	0.105874	NSP2_6
NSP2	O60306	RNA helicase aquarius (EC 3.6.4.13) (Intron-binding protein of 160 kDa) (IBP160)	AQR KIAA0560	4.46169e-05	5.58111e-11	0.134905	0.0924787	NSP2_3
NSP2	P16104	Histone H2AX (H2a/x) (Histone H2A.X)	H2AX H2AFX	0.000168915	5.58111e-11	0.134101	0.0919283	NSP2_3
NSP2	A0A0A0MRQ5	Peroxiredoxin-1	PRDX1	0.00022353	5.58111e-11	0.117016	0.0802172	NSP2_1
NSP2	S4R3H4	Apoptotic chromatin condensation inducer in the nucleus	ACIN1	5.27391e-05	5.58111e-11	0.0955032	0.0654687	NSP2_4
NSP2	Q9NXE8	Pre-mRNA-splicing factor CWC25 homolog (Coiled-coil domain-containing protein 49) (Spliceosome-associated protein homolog CWC25)	CWC25 CCDC49	4.95826e-05	5.58111e-11	0.0841507	0.0576864	NSP2_2
NSP2	O75152	Zinc finger CCCH domain-containing protein 11A	ZC3H11A KIAA0663 ZC3HDC11A	6.54102e-05	5.58111e-11	0.0678195	0.0464913	NSP2_5
