# Supplementary material for: Mayaro Virus Non-Structural Protein 2 Circumvents the Induction of Interferon in Part by Depleting Host Transcription Initiation Factor IIE Subunit 2
Source: Cells. 2021 Dec 12;10(12):3510. doi: 10.3390/cells10123510 (PMC8700540; doi:10.3390/cells10123510)
Supplement: Supplementary file 1 [file cells-10-03510-s001.zip › Table S4.xlsx]

## Sheet: Enrichment
Table S4. GO enrichment analysis of nsP2-interacting cellular proteins.
GroupID	Category	Term	Description	LogP	Log(q-value)	InTerm_InList	Genes	Symbols
1_Summary	GO Biological Processes	GO:0042254	ribosome biogenesis	-24.2534	-19.937	24/307	2091,3921,5303,5394,10607,10885,11056,11103,22803,22984,23195,23404,27043,27292,29093,51065,51096,51202,55226,57418,65083,84154,117246,102724159,6733,7536,10856,2193,5859,7965,81627,1656,1965,2597,3069,10492,10985,23524,51073,51253,57532,64975	FBL,RPSA,PIN4,EXOSC10,TBL3,WDR3,DDX52,KRR1,XRN2,PDCD11,MDN1,EXOSC2,PELP1,DIMT1,MRPL22,RPS27L,UTP18,DDX47,NAT10,WDR18,NOL6,RPF2,FTSJ3,LOC102724159,SRPK2,SF1,RUVBL2,FARSA,QARS1,AIMP2,TRMT1L,DDX6,EIF2S1,GAPDH,HDLBP,SYNCRIP,GCN1,SRRM2,MRPL4,MRPL37,NUFIP2,MRPL41
1_Member	GO Biological Processes	GO:0042254	ribosome biogenesis	-24.2534	-19.937	24/307	2091,3921,5303,5394,10607,10885,11056,11103,22803,22984,23195,23404,27043,27292,29093,51065,51096,51202,55226,57418,65083,84154,117246,102724159	FBL,RPSA,PIN4,EXOSC10,TBL3,WDR3,DDX52,KRR1,XRN2,PDCD11,MDN1,EXOSC2,PELP1,DIMT1,MRPL22,RPS27L,UTP18,DDX47,NAT10,WDR18,NOL6,RPF2,FTSJ3,LOC102724159
1_Member	GO Biological Processes	GO:0022613	ribonucleoprotein complex biogenesis	-23.7008	-19.6855	27/473	2091,3921,5303,5394,6733,7536,10607,10856,10885,11056,11103,22803,22984,23195,23404,27043,27292,29093,51065,51096,51202,55226,57418,65083,84154,117246,102724159	FBL,RPSA,PIN4,EXOSC10,SRPK2,SF1,TBL3,RUVBL2,WDR3,DDX52,KRR1,XRN2,PDCD11,MDN1,EXOSC2,PELP1,DIMT1,MRPL22,RPS27L,UTP18,DDX47,NAT10,WDR18,NOL6,RPF2,FTSJ3,LOC102724159
1_Member	GO Biological Processes	GO:0006364	rRNA processing	-22.6948	-18.8556	21/228	2091,5303,5394,10607,10885,11056,11103,22803,22984,23195,23404,27043,27292,51096,51202,55226,57418,65083,84154,117246,102724159	FBL,PIN4,EXOSC10,TBL3,WDR3,DDX52,KRR1,XRN2,PDCD11,MDN1,EXOSC2,PELP1,DIMT1,UTP18,DDX47,NAT10,WDR18,NOL6,RPF2,FTSJ3,LOC102724159
1_Member	GO Biological Processes	GO:0016072	rRNA metabolic process	-22.2981	-18.5838	21/238	2091,5303,5394,10607,10885,11056,11103,22803,22984,23195,23404,27043,27292,51096,51202,55226,57418,65083,84154,117246,102724159	FBL,PIN4,EXOSC10,TBL3,WDR3,DDX52,KRR1,XRN2,PDCD11,MDN1,EXOSC2,PELP1,DIMT1,UTP18,DDX47,NAT10,WDR18,NOL6,RPF2,FTSJ3,LOC102724159
1_Member	GO Biological Processes	GO:0034660	ncRNA metabolic process	-20.6252	-17.0078	25/494	2091,2193,5303,5394,5859,7965,10607,10885,11056,11103,22803,22984,23195,23404,27043,27292,51096,51202,55226,57418,65083,81627,84154,117246,102724159	FBL,FARSA,PIN4,EXOSC10,QARS1,AIMP2,TBL3,WDR3,DDX52,KRR1,XRN2,PDCD11,MDN1,EXOSC2,PELP1,DIMT1,UTP18,DDX47,NAT10,WDR18,NOL6,TRMT1L,RPF2,FTSJ3,LOC102724159
1_Member	GO Biological Processes	GO:0034470	ncRNA processing	-18.8829	-15.3447	22/400	2091,5303,5394,10607,10885,11056,11103,22803,22984,23195,23404,27043,27292,51096,51202,55226,57418,65083,81627,84154,117246,102724159	FBL,PIN4,EXOSC10,TBL3,WDR3,DDX52,KRR1,XRN2,PDCD11,MDN1,EXOSC2,PELP1,DIMT1,UTP18,DDX47,NAT10,WDR18,NOL6,TRMT1L,RPF2,FTSJ3,LOC102724159
1_Member	GO Cellular Components	GO:1990904	ribonucleoprotein complex	-18.7882	-15.3169	27/731	1656,1965,2091,2597,3069,3921,7536,10492,10607,10856,10885,10985,11103,22984,23195,23524,29093,51065,51073,51096,51253,55226,57532,64975,65083,117246,102724159	DDX6,EIF2S1,FBL,GAPDH,HDLBP,RPSA,SF1,SYNCRIP,TBL3,RUVBL2,WDR3,GCN1,KRR1,PDCD11,MDN1,SRRM2,MRPL22,RPS27L,MRPL4,UTP18,MRPL37,NAT10,NUFIP2,MRPL41,NOL6,FTSJ3,LOC102724159
1_Member	GO Cellular Components	GO:0030684	preribosome	-12.4249	-9.64005	10/78	2091,10607,10885,11103,22984,23195,51096,65083,117246,102724159	FBL,TBL3,WDR3,KRR1,PDCD11,MDN1,UTP18,NOL6,FTSJ3,LOC102724159
1_Member	GO Cellular Components	GO:0032040	small-subunit processome	-11.7646	-9.01646	8/39	2091,10607,10885,11103,22984,51096,65083,102724159	FBL,TBL3,WDR3,KRR1,PDCD11,UTP18,NOL6,LOC102724159
1_Member	GO Biological Processes	GO:0042274	ribosomal small subunit biogenesis	-7.85126	-5.4487	7/75	3921,10607,10885,11056,51065,55226,102724159	RPSA,TBL3,WDR3,DDX52,RPS27L,NAT10,LOC102724159
1_Member	GO Cellular Components	GO:0030686	90S preribosome	-7.11973	-4.76715	5/29	10607,10885,51096,65083,102724159	TBL3,WDR3,UTP18,NOL6,LOC102724159
1_Member	GO Cellular Components	GO:0034388	Pwp2p-containing subcomplex of 90S preribosome	-5.98796	-3.6969	3/6	10885,51096,102724159	WDR3,UTP18,LOC102724159
1_Member	GO Biological Processes	GO:0030490	maturation of SSU-rRNA	-5.89555	-3.61661	5/50	10607,10885,11056,55226,102724159	TBL3,WDR3,DDX52,NAT10,LOC102724159
2_Summary	GO Biological Processes	GO:1904872	regulation of telomerase RNA localization to Cajal body	-17.2956	-13.8823	9/18	908,5394,6950,7203,10574,10576,10694,10856,22948,9532,2091,9793,10643,23404,65083,3306,3329,7266,9093,10294,55226,5983,5985,3024,57418,2597,4926,3295,3921,6734,10952,55750,4134,8826,1656,84154,79734,2746,1173,790	CCT6A,EXOSC10,TCP1,CCT3,CCT7,CCT2,CCT8,RUVBL2,CCT5,BAG2,FBL,CKAP5,IGF2BP3,EXOSC2,NOL6,HSPA2,HSPD1,DNAJC7,DNAJA3,DNAJA2,NAT10,RFC3,RFC5,H1-1,WDR18,GAPDH,NUMA1,HSD17B4,RPSA,SRPRA,SEC61B,AGK,MAP4,IQGAP1,DDX6,RPF2,KCTD17,GLUD1,AP2M1,CAD
2_Member	GO Biological Processes	GO:1904872	regulation of telomerase RNA localization to Cajal body	-17.2956	-13.8823	9/18	908,5394,6950,7203,10574,10576,10694,10856,22948	CCT6A,EXOSC10,TCP1,CCT3,CCT7,CCT2,CCT8,RUVBL2,CCT5
2_Member	GO Biological Processes	GO:0090670	RNA localization to Cajal body	-17.0182	-13.781	9/19	908,5394,6950,7203,10574,10576,10694,10856,22948	CCT6A,EXOSC10,TCP1,CCT3,CCT7,CCT2,CCT8,RUVBL2,CCT5
2_Member	GO Biological Processes	GO:0090671	telomerase RNA localization to Cajal body	-17.0182	-13.781	9/19	908,5394,6950,7203,10574,10576,10694,10856,22948	CCT6A,EXOSC10,TCP1,CCT3,CCT7,CCT2,CCT8,RUVBL2,CCT5
2_Member	GO Biological Processes	GO:0090672	telomerase RNA localization	-17.0182	-13.781	9/19	908,5394,6950,7203,10574,10576,10694,10856,22948	CCT6A,EXOSC10,TCP1,CCT3,CCT7,CCT2,CCT8,RUVBL2,CCT5
2_Member	GO Biological Processes	GO:0090685	RNA localization to nucleus	-17.0182	-13.781	9/19	908,5394,6950,7203,10574,10576,10694,10856,22948	CCT6A,EXOSC10,TCP1,CCT3,CCT7,CCT2,CCT8,RUVBL2,CCT5
2_Member	CORUM	CORUM:126	CCT complex (chaperonin containing TCP1 complex)	-16.1563	-12.9539	7/8	908,6950,7203,10574,10576,10694,22948	CCT6A,TCP1,CCT3,CCT7,CCT2,CCT8,CCT5
2_Member	GO Biological Processes	GO:1904874	positive regulation of telomerase RNA localization to Cajal body	-15.7128	-12.5426	8/15	908,6950,7203,10574,10576,10694,10856,22948	CCT6A,TCP1,CCT3,CCT7,CCT2,CCT8,RUVBL2,CCT5
2_Member	GO Biological Processes	GO:1904851	positive regulation of establishment of protein localization to telomere	-14.9829	-11.8426	7/10	908,6950,7203,10574,10576,10694,22948	CCT6A,TCP1,CCT3,CCT7,CCT2,CCT8,CCT5
2_Member	GO Cellular Components	GO:0005832	chaperonin-containing T-complex	-14.5449	-11.5073	7/11	908,6950,7203,10574,10576,10694,22948	CCT6A,TCP1,CCT3,CCT7,CCT2,CCT8,CCT5
2_Member	GO Biological Processes	GO:0070203	regulation of establishment of protein localization to telomere	-14.5449	-11.5073	7/11	908,6950,7203,10574,10576,10694,22948	CCT6A,TCP1,CCT3,CCT7,CCT2,CCT8,CCT5
2_Member	GO Biological Processes	GO:1904869	regulation of protein localization to Cajal body	-14.5449	-11.5073	7/11	908,6950,7203,10574,10576,10694,22948	CCT6A,TCP1,CCT3,CCT7,CCT2,CCT8,CCT5
2_Member	GO Biological Processes	GO:1904871	positive regulation of protein localization to Cajal body	-14.5449	-11.5073	7/11	908,6950,7203,10574,10576,10694,22948	CCT6A,TCP1,CCT3,CCT7,CCT2,CCT8,CCT5
2_Member	GO Biological Processes	GO:0070202	regulation of establishment of protein localization to chromosome	-14.166	-11.2114	7/12	908,6950,7203,10574,10576,10694,22948	CCT6A,TCP1,CCT3,CCT7,CCT2,CCT8,CCT5
2_Member	GO Biological Processes	GO:1903405	protein localization to nuclear body	-14.166	-11.2114	7/12	908,6950,7203,10574,10576,10694,22948	CCT6A,TCP1,CCT3,CCT7,CCT2,CCT8,CCT5
2_Member	GO Biological Processes	GO:1904816	positive regulation of protein localization to chromosome, telomeric region	-14.166	-11.2114	7/12	908,6950,7203,10574,10576,10694,22948	CCT6A,TCP1,CCT3,CCT7,CCT2,CCT8,CCT5
2_Member	GO Biological Processes	GO:1904867	protein localization to Cajal body	-14.166	-11.2114	7/12	908,6950,7203,10574,10576,10694,22948	CCT6A,TCP1,CCT3,CCT7,CCT2,CCT8,CCT5
2_Member	GO Biological Processes	GO:1904814	regulation of protein localization to chromosome, telomeric region	-13.5319	-10.6305	7/14	908,6950,7203,10574,10576,10694,22948	CCT6A,TCP1,CCT3,CCT7,CCT2,CCT8,CCT5
2_Member	GO Biological Processes	GO:1990173	protein localization to nucleoplasm	-13.5319	-10.6305	7/14	908,6950,7203,10574,10576,10694,22948	CCT6A,TCP1,CCT3,CCT7,CCT2,CCT8,CCT5
2_Member	GO Biological Processes	GO:0070199	establishment of protein localization to chromosome	-13.1912	-10.3219	8/27	908,6950,7203,10574,10576,10694,10856,22948	CCT6A,TCP1,CCT3,CCT7,CCT2,CCT8,RUVBL2,CCT5
2_Member	GO Cellular Components	GO:0101031	chaperone complex	-13.0464	-10.1924	8/28	908,6950,7203,9532,10574,10576,10694,22948	CCT6A,TCP1,CCT3,BAG2,CCT7,CCT2,CCT8,CCT5
2_Member	GO Biological Processes	GO:0070200	establishment of protein localization to telomere	-12.57	-9.73075	7/18	908,6950,7203,10574,10576,10694,22948	CCT6A,TCP1,CCT3,CCT7,CCT2,CCT8,CCT5
2_Member	GO Biological Processes	GO:0006403	RNA localization	-12.5402	-9.72895	14/235	908,2091,5394,6950,7203,9793,10574,10576,10643,10694,10856,22948,23404,65083	CCT6A,FBL,EXOSC10,TCP1,CCT3,CKAP5,CCT7,CCT2,IGF2BP3,CCT8,RUVBL2,CCT5,EXOSC2,NOL6
2_Member	GO Biological Processes	GO:0006457	protein folding	-12.5402	-9.72895	14/235	908,3306,3329,6950,7203,7266,9093,9532,10294,10574,10576,10694,10856,22948	CCT6A,HSPA2,HSPD1,TCP1,CCT3,DNAJC7,DNAJA3,BAG2,DNAJA2,CCT7,CCT2,CCT8,RUVBL2,CCT5
2_Member	GO Biological Processes	GO:0032210	regulation of telomere maintenance via telomerase	-12.4625	-9.66467	9/52	908,5394,6950,7203,10574,10576,10694,22948,55226	CCT6A,EXOSC10,TCP1,CCT3,CCT7,CCT2,CCT8,CCT5,NAT10
2_Member	GO Biological Processes	GO:2000278	regulation of DNA biosynthetic process	-12.3598	-9.5875	11/111	908,5394,5983,5985,6950,7203,10574,10576,10694,22948,55226	CCT6A,EXOSC10,RFC3,RFC5,TCP1,CCT3,CCT7,CCT2,CCT8,CCT5,NAT10
2_Member	GO Biological Processes	GO:1904356	regulation of telomere maintenance via telomere lengthening	-11.8693	-9.10922	9/60	908,5394,6950,7203,10574,10576,10694,22948,55226	CCT6A,EXOSC10,TCP1,CCT3,CCT7,CCT2,CCT8,CCT5,NAT10
2_Member	GO Biological Processes	GO:2000573	positive regulation of DNA biosynthetic process	-11.5411	-8.80452	9/65	908,5983,5985,6950,7203,10574,10576,10694,22948	CCT6A,RFC3,RFC5,TCP1,CCT3,CCT7,CCT2,CCT8,CCT5
2_Member	GO Biological Processes	GO:0007004	telomere maintenance via telomerase	-11.3572	-8.63187	9/68	908,5394,6950,7203,10574,10576,10694,22948,55226	CCT6A,EXOSC10,TCP1,CCT3,CCT7,CCT2,CCT8,CCT5,NAT10
2_Member	GO Biological Processes	GO:0006278	RNA-dependent DNA biosynthetic process	-10.9603	-8.24601	9/75	908,5394,6950,7203,10574,10576,10694,22948,55226	CCT6A,EXOSC10,TCP1,CCT3,CCT7,CCT2,CCT8,CCT5,NAT10
2_Member	GO Biological Processes	GO:0070198	protein localization to chromosome, telomeric region	-10.7801	-8.07649	7/30	908,6950,7203,10574,10576,10694,22948	CCT6A,TCP1,CCT3,CCT7,CCT2,CCT8,CCT5
2_Member	GO Biological Processes	GO:0032204	regulation of telomere maintenance	-10.7512	-8.0581	9/79	908,5394,6950,7203,10574,10576,10694,22948,55226	CCT6A,EXOSC10,TCP1,CCT3,CCT7,CCT2,CCT8,CCT5,NAT10
2_Member	GO Biological Processes	GO:0010833	telomere maintenance via telomere lengthening	-10.7007	-8.01783	9/80	908,5394,6950,7203,10574,10576,10694,22948,55226	CCT6A,EXOSC10,TCP1,CCT3,CCT7,CCT2,CCT8,CCT5,NAT10
2_Member	GO Biological Processes	GO:0000723	telomere maintenance	-10.58	-7.91686	11/161	908,5394,5983,5985,6950,7203,10574,10576,10694,22948,55226	CCT6A,EXOSC10,RFC3,RFC5,TCP1,CCT3,CCT7,CCT2,CCT8,CCT5,NAT10
2_Member	GO Biological Processes	GO:0032212	positive regulation of telomere maintenance via telomerase	-10.4622	-7.81791	7/33	908,6950,7203,10574,10576,10694,22948	CCT6A,TCP1,CCT3,CCT7,CCT2,CCT8,CCT5
2_Member	GO Biological Processes	GO:0032200	telomere organization	-10.215	-7.58884	11/174	908,5394,5983,5985,6950,7203,10574,10576,10694,22948,55226	CCT6A,EXOSC10,RFC3,RFC5,TCP1,CCT3,CCT7,CCT2,CCT8,CCT5,NAT10
2_Member	GO Biological Processes	GO:1904358	positive regulation of telomere maintenance via telomere lengthening	-10.1753	-7.55787	7/36	908,6950,7203,10574,10576,10694,22948	CCT6A,TCP1,CCT3,CCT7,CCT2,CCT8,CCT5
2_Member	CORUM	CORUM:6247	BBS-chaperonin complex	-9.7683	-7.16793	5/10	6950,7203,10576,10694,22948	TCP1,CCT3,CCT2,CCT8,CCT5
2_Member	GO Biological Processes	GO:0071897	DNA biosynthetic process	-9.61279	-7.03678	11/198	908,5394,5983,5985,6950,7203,10574,10576,10694,22948,55226	CCT6A,EXOSC10,RFC3,RFC5,TCP1,CCT3,CCT7,CCT2,CCT8,CCT5,NAT10
2_Member	GO Biological Processes	GO:0032206	positive regulation of telomere maintenance	-9.05328	-6.53625	7/51	908,6950,7203,10574,10576,10694,22948	CCT6A,TCP1,CCT3,CCT7,CCT2,CCT8,CCT5
2_Member	GO Biological Processes	GO:0051052	regulation of DNA metabolic process	-9.04391	-6.53372	13/355	908,3024,5394,5983,5985,6950,7203,10574,10576,10694,22948,55226,57418	CCT6A,H1-1,EXOSC10,RFC3,RFC5,TCP1,CCT3,CCT7,CCT2,CCT8,CCT5,NAT10,WDR18
2_Member	GO Biological Processes	GO:0034502	protein localization to chromosome	-8.69427	-6.21041	8/91	908,6950,7203,10574,10576,10694,10856,22948	CCT6A,TCP1,CCT3,CCT7,CCT2,CCT8,RUVBL2,CCT5
2_Member	GO Biological Processes	GO:0050821	protein stabilization	-8.5307	-6.06559	10/191	908,2597,3329,6950,7203,9532,10574,10576,10694,22948	CCT6A,GAPDH,HSPD1,TCP1,CCT3,BAG2,CCT7,CCT2,CCT8,CCT5
2_Member	GO Biological Processes	GO:0033044	regulation of chromosome organization	-8.14526	-5.70396	11/273	908,4926,5394,6950,7203,10574,10576,10694,10856,22948,55226	CCT6A,NUMA1,EXOSC10,TCP1,CCT3,CCT7,CCT2,CCT8,RUVBL2,CCT5,NAT10
2_Member	GO Biological Processes	GO:1901998	toxin transport	-8.13857	-5.70301	6/39	6950,7203,10574,10576,10694,22948	TCP1,CCT3,CCT7,CCT2,CCT8,CCT5
2_Member	GO Biological Processes	GO:2001252	positive regulation of chromosome organization	-7.90252	-5.48924	9/164	908,4926,6950,7203,10574,10576,10694,10856,22948	CCT6A,NUMA1,TCP1,CCT3,CCT7,CCT2,CCT8,RUVBL2,CCT5
2_Member	GO Cellular Components	GO:0002199	zona pellucida receptor complex	-7.88214	-5.47425	4/8	6950,7203,10576,10694	TCP1,CCT3,CCT2,CCT8
2_Member	GO Biological Processes	GO:0007339	binding of sperm to zona pellucida	-7.81	-5.41271	6/44	6950,7203,10574,10576,10694,22948	TCP1,CCT3,CCT7,CCT2,CCT8,CCT5
2_Member	GO Biological Processes	GO:1900182	positive regulation of protein localization to nucleus	-7.46898	-5.09213	7/85	908,6950,7203,10574,10576,10694,22948	CCT6A,TCP1,CCT3,CCT7,CCT2,CCT8,CCT5
2_Member	GO Biological Processes	GO:0072594	establishment of protein localization to organelle	-7.41468	-5.04279	14/579	908,3295,3329,3921,6734,6950,7203,10574,10576,10694,10856,10952,22948,55750	CCT6A,HSD17B4,HSPD1,RPSA,SRPRA,TCP1,CCT3,CCT7,CCT2,CCT8,RUVBL2,SEC61B,CCT5,AGK
2_Member	GO Biological Processes	GO:0051054	positive regulation of DNA metabolic process	-7.19508	-4.83295	9/198	908,5983,5985,6950,7203,10574,10576,10694,22948	CCT6A,RFC3,RFC5,TCP1,CCT3,CCT7,CCT2,CCT8,CCT5
2_Member	GO Cellular Components	GO:0005874	microtubule	-7.15722	-4.79989	12/423	908,4134,4926,6950,7203,8826,9532,9793,10574,10576,10694,22948	CCT6A,MAP4,NUMA1,TCP1,CCT3,IQGAP1,BAG2,CKAP5,CCT7,CCT2,CCT8,CCT5
2_Member	GO Biological Processes	GO:0035036	sperm-egg recognition	-6.93673	-4.58885	6/61	6950,7203,10574,10576,10694,22948	TCP1,CCT3,CCT7,CCT2,CCT8,CCT5
2_Member	GO Biological Processes	GO:0031647	regulation of protein stability	-6.71902	-4.38038	10/297	908,2597,3329,6950,7203,9532,10574,10576,10694,22948	CCT6A,GAPDH,HSPD1,TCP1,CCT3,BAG2,CCT7,CCT2,CCT8,CCT5
2_Member	GO Biological Processes	GO:1900180	regulation of protein localization to nucleus	-6.19863	-3.89285	7/130	908,6950,7203,10574,10576,10694,22948	CCT6A,TCP1,CCT3,CCT7,CCT2,CCT8,CCT5
2_Member	GO Biological Processes	GO:0009988	cell-cell recognition	-6.19638	-3.89285	6/81	6950,7203,10574,10576,10694,22948	TCP1,CCT3,CCT7,CCT2,CCT8,CCT5
2_Member	GO Cellular Components	GO:0099513	polymeric cytoskeletal fiber	-6.0756	-3.78042	14/747	908,1656,4134,4926,6950,7203,8826,9093,9532,9793,10574,10576,10694,22948	CCT6A,DDX6,MAP4,NUMA1,TCP1,CCT3,IQGAP1,DNAJA3,BAG2,CKAP5,CCT7,CCT2,CCT8,CCT5
2_Member	GO Biological Processes	GO:0060249	anatomical structure homeostasis	-5.81434	-3.54719	11/466	908,5394,5983,5985,6950,7203,10574,10576,10694,22948,55226	CCT6A,EXOSC10,RFC3,RFC5,TCP1,CCT3,CCT7,CCT2,CCT8,CCT5,NAT10
2_Member	GO Biological Processes	GO:1903829	positive regulation of cellular protein localization	-5.74085	-3.47756	9/295	908,4926,6950,7203,8826,10574,10576,10694,22948	CCT6A,NUMA1,TCP1,CCT3,IQGAP1,CCT7,CCT2,CCT8,CCT5
2_Member	GO Biological Processes	GO:0034504	protein localization to nucleus	-5.00634	-2.79718	8/275	908,6950,7203,10574,10576,10694,22948,84154	CCT6A,TCP1,CCT3,CCT7,CCT2,CCT8,CCT5,RPF2
2_Member	GO Biological Processes	GO:0010638	positive regulation of organelle organization	-4.88497	-2.68587	11/584	908,4926,6950,7203,9793,10574,10576,10694,10856,22948,79734	CCT6A,NUMA1,TCP1,CCT3,CKAP5,CCT7,CCT2,CCT8,RUVBL2,CCT5,KCTD17
2_Member	GO Biological Processes	GO:0007338	single fertilization	-4.47046	-2.32054	6/161	6950,7203,10574,10576,10694,22948	TCP1,CCT3,CCT7,CCT2,CCT8,CCT5
2_Member	GO Biological Processes	GO:1904951	positive regulation of establishment of protein localization	-4.45785	-2.3122	8/328	908,2746,6950,7203,10574,10576,10694,22948	CCT6A,GLUD1,TCP1,CCT3,CCT7,CCT2,CCT8,CCT5
2_Member	GO Biological Processes	GO:1903827	regulation of cellular protein localization	-4.36707	-2.22968	10/548	908,1173,4926,6950,7203,8826,10574,10576,10694,22948	CCT6A,AP2M1,NUMA1,TCP1,CCT3,IQGAP1,CCT7,CCT2,CCT8,CCT5
2_Member	GO Biological Processes	GO:0009566	fertilization	-4.00874	-1.89468	6/195	6950,7203,10574,10576,10694,22948	TCP1,CCT3,CCT7,CCT2,CCT8,CCT5
2_Member	GO Biological Processes	GO:0008037	cell recognition	-3.58919	-1.50582	6/233	6950,7203,10574,10576,10694,22948	TCP1,CCT3,CCT7,CCT2,CCT8,CCT5
2_Member	GO Cellular Components	GO:0044297	cell body	-2.97937	-0.985225	8/543	790,4926,6950,7203,10574,10576,10694,22948	CAD,NUMA1,TCP1,CCT3,CCT7,CCT2,CCT8,CCT5
2_Member	GO Biological Processes	GO:0070201	regulation of establishment of protein localization	-2.82665	-0.848736	8/574	908,2746,6950,7203,10574,10576,10694,22948	CCT6A,GLUD1,TCP1,CCT3,CCT7,CCT2,CCT8,CCT5
3_Summary	CORUM	CORUM:103	RNA polymerase II holoenzyme complex	-13.6669	-10.7308	8/24	2960,2961,2962,5430,5431,5432,5434,5437,5701,9282,9862,5442,6733,7536,10492,22803,22984,22985,23524,51202,55269,5983,5985,7726,1656,3024,3921,10856,79734,27043,160,1173,8826,8879,790,4926,3329,5394	GTF2E1,GTF2E2,GTF2F1,POLR2A,POLR2B,POLR2C,POLR2E,POLR2H,PSMC2,MED14,MED24,POLRMT,SRPK2,SF1,SYNCRIP,XRN2,PDCD11,ACIN1,SRRM2,DDX47,PSPC1,RFC3,RFC5,TRIM26,DDX6,H1-1,RPSA,RUVBL2,KCTD17,PELP1,AP2A1,AP2M1,IQGAP1,SGPL1,CAD,NUMA1,HSPD1,EXOSC10
3_Member	CORUM	CORUM:103	RNA polymerase II holoenzyme complex	-13.6669	-10.7308	8/24	2960,2961,2962,5430,5431,5432,5434,5437	GTF2E1,GTF2E2,GTF2F1,POLR2A,POLR2B,POLR2C,POLR2E,POLR2H
3_Member	CORUM	CORUM:2825	BRCA1-RNA polymerase II complex	-13.3424	-10.4574	8/26	2960,2961,2962,5430,5431,5432,5434,5437	GTF2E1,GTF2E2,GTF2F1,POLR2A,POLR2B,POLR2C,POLR2E,POLR2H
3_Member	CORUM	CORUM:2685	RNA polymerase II (RNAPII)	-10.5304	-7.87683	6/17	2962,5430,5431,5432,5434,5437	GTF2F1,POLR2A,POLR2B,POLR2C,POLR2E,POLR2H
3_Member	GO Biological Processes	GO:0006367	transcription initiation from RNA polymerase II promoter	-9.87838	-7.26958	11/187	2960,2961,2962,5430,5431,5432,5434,5437,5701,9282,9862	GTF2E1,GTF2E2,GTF2F1,POLR2A,POLR2B,POLR2C,POLR2E,POLR2H,PSMC2,MED14,MED24
3_Member	GO Biological Processes	GO:0006352	DNA-templated transcription, initiation	-9.73318	-7.14108	12/249	2960,2961,2962,5430,5431,5432,5434,5437,5442,5701,9282,9862	GTF2E1,GTF2E2,GTF2F1,POLR2A,POLR2B,POLR2C,POLR2E,POLR2H,POLRMT,PSMC2,MED14,MED24
3_Member	GO Cellular Components	GO:0000428	DNA-directed RNA polymerase complex	-9.65947	-7.0755	9/104	2960,2961,2962,5430,5431,5432,5434,5437,5442	GTF2E1,GTF2E2,GTF2F1,POLR2A,POLR2B,POLR2C,POLR2E,POLR2H,POLRMT
3_Member	GO Cellular Components	GO:0030880	RNA polymerase complex	-9.51147	-6.94329	9/108	2960,2961,2962,5430,5431,5432,5434,5437,5442	GTF2E1,GTF2E2,GTF2F1,POLR2A,POLR2B,POLR2C,POLR2E,POLR2H,POLRMT
3_Member	GO Biological Processes	GO:0042795	snRNA transcription by RNA polymerase II	-9.4226	-6.86211	8/74	2960,2961,2962,5430,5431,5432,5434,5437	GTF2E1,GTF2E2,GTF2F1,POLR2A,POLR2B,POLR2C,POLR2E,POLR2H
3_Member	GO Biological Processes	GO:0009301	snRNA transcription	-9.37496	-6.82202	8/75	2960,2961,2962,5430,5431,5432,5434,5437	GTF2E1,GTF2E2,GTF2F1,POLR2A,POLR2B,POLR2C,POLR2E,POLR2H
3_Member	CORUM	CORUM:104	RNA polymerase II core complex	-9.27357	-6.73456	5/12	5430,5431,5432,5434,5437	POLR2A,POLR2B,POLR2C,POLR2E,POLR2H
3_Member	GO Biological Processes	GO:0050434	positive regulation of viral transcription	-9.27277	-6.73456	6/26	2962,5430,5431,5432,5434,5437	GTF2F1,POLR2A,POLR2B,POLR2C,POLR2E,POLR2H
3_Member	GO Cellular Components	GO:0016591	RNA polymerase II, holoenzyme	-9.19103	-6.65999	8/79	2960,2961,2962,5430,5431,5432,5434,5437	GTF2E1,GTF2E2,GTF2F1,POLR2A,POLR2B,POLR2C,POLR2E,POLR2H
3_Member	CORUM	CORUM:2686	BRCA1-core RNA polymerase II complex	-9.06402	-6.54004	5/13	5430,5431,5432,5434,5437	POLR2A,POLR2B,POLR2C,POLR2E,POLR2H
3_Member	KEGG Structural Complexes	M00180	RNA polymerase II, eukaryotes	-8.87343	-6.37661	5/14	5430,5431,5432,5434,5437	POLR2A,POLR2B,POLR2C,POLR2E,POLR2H
3_Member	KEGG Structural Complexes	hsa_M00180	RNA polymerase II, eukaryotes	-8.87343	-6.37661	5/14	5430,5431,5432,5434,5437	POLR2A,POLR2B,POLR2C,POLR2E,POLR2H
3_Member	GO Cellular Components	GO:0005665	RNA polymerase II, core complex	-8.69864	-6.21041	5/15	5430,5431,5432,5434,5437	POLR2A,POLR2B,POLR2C,POLR2E,POLR2H
3_Member	GO Biological Processes	GO:0006397	mRNA processing	-8.66179	-6.18427	15/546	2962,5430,5431,5432,5434,5437,6733,7536,10492,22803,22984,22985,23524,51202,55269	GTF2F1,POLR2A,POLR2B,POLR2C,POLR2E,POLR2H,SRPK2,SF1,SYNCRIP,XRN2,PDCD11,ACIN1,SRRM2,DDX47,PSPC1
3_Member	GO Biological Processes	GO:0006370	7-methylguanosine mRNA capping	-8.59983	-6.12856	6/33	2962,5430,5431,5432,5434,5437	GTF2F1,POLR2A,POLR2B,POLR2C,POLR2E,POLR2H
3_Member	GO Biological Processes	GO:0009452	7-methylguanosine RNA capping	-8.51683	-6.06378	6/34	2962,5430,5431,5432,5434,5437	GTF2F1,POLR2A,POLR2B,POLR2C,POLR2E,POLR2H
3_Member	GO Biological Processes	GO:0036260	RNA capping	-8.51683	-6.06378	6/34	2962,5430,5431,5432,5434,5437	GTF2F1,POLR2A,POLR2B,POLR2C,POLR2E,POLR2H
3_Member	GO Cellular Components	GO:0055029	nuclear DNA-directed RNA polymerase complex	-8.26362	-5.81648	8/103	2960,2961,2962,5430,5431,5432,5434,5437	GTF2E1,GTF2E2,GTF2F1,POLR2A,POLR2B,POLR2C,POLR2E,POLR2H
3_Member	GO Biological Processes	GO:0098781	ncRNA transcription	-8.06815	-5.63827	8/109	2960,2961,2962,5430,5431,5432,5434,5437	GTF2E1,GTF2E2,GTF2F1,POLR2A,POLR2B,POLR2C,POLR2E,POLR2H
3_Member	GO Biological Processes	GO:0046782	regulation of viral transcription	-7.93629	-5.51555	6/42	2962,5430,5431,5432,5434,5437	GTF2F1,POLR2A,POLR2B,POLR2C,POLR2E,POLR2H
3_Member	GO Biological Processes	GO:0006283	transcription-coupled nucleotide-excision repair	-7.93429	-5.51555	7/73	5430,5431,5432,5434,5437,5983,5985	POLR2A,POLR2B,POLR2C,POLR2E,POLR2H,RFC3,RFC5
3_Member	GO Biological Processes	GO:0008380	RNA splicing	-7.4727	-5.09213	13/481	2962,5430,5431,5432,5434,5437,6733,7536,10492,22985,23524,51202,55269	GTF2F1,POLR2A,POLR2B,POLR2C,POLR2E,POLR2H,SRPK2,SF1,SYNCRIP,ACIN1,SRRM2,DDX47,PSPC1
3_Member	GO Biological Processes	GO:0048524	positive regulation of viral process	-7.2622	-4.89522	7/91	2962,5430,5431,5432,5434,5437,6733	GTF2F1,POLR2A,POLR2B,POLR2C,POLR2E,POLR2H,SRPK2
3_Member	GO Biological Processes	GO:0006289	nucleotide-excision repair	-6.69302	-4.35892	7/110	5430,5431,5432,5434,5437,5983,5985	POLR2A,POLR2B,POLR2C,POLR2E,POLR2H,RFC3,RFC5
3_Member	GO Biological Processes	GO:0000377	RNA splicing, via transesterification reactions with bulged adenosine as nucleophile	-6.65062	-4.32547	11/383	2962,5430,5431,5432,5434,5437,6733,7536,10492,23524,55269	GTF2F1,POLR2A,POLR2B,POLR2C,POLR2E,POLR2H,SRPK2,SF1,SYNCRIP,SRRM2,PSPC1
3_Member	GO Biological Processes	GO:0000398	mRNA splicing, via spliceosome	-6.65062	-4.32547	11/383	2962,5430,5431,5432,5434,5437,6733,7536,10492,23524,55269	GTF2F1,POLR2A,POLR2B,POLR2C,POLR2E,POLR2H,SRPK2,SF1,SYNCRIP,SRRM2,PSPC1
3_Member	GO Biological Processes	GO:0000375	RNA splicing, via transesterification reactions	-6.6169	-4.29616	11/386	2962,5430,5431,5432,5434,5437,6733,7536,10492,23524,55269	GTF2F1,POLR2A,POLR2B,POLR2C,POLR2E,POLR2H,SRPK2,SF1,SYNCRIP,SRRM2,PSPC1
3_Member	GO Cellular Components	GO:0061695	transferase complex, transferring phosphorus-containing groups	-6.29353	-3.97716	9/253	2960,2961,2962,5430,5431,5432,5434,5437,5442	GTF2E1,GTF2E2,GTF2F1,POLR2A,POLR2B,POLR2C,POLR2E,POLR2H,POLRMT
3_Member	GO Biological Processes	GO:0050792	regulation of viral process	-6.26703	-3.95498	8/186	2962,5430,5431,5432,5434,5437,6733,7726	GTF2F1,POLR2A,POLR2B,POLR2C,POLR2E,POLR2H,SRPK2,TRIM26
3_Member	GO Biological Processes	GO:0043903	regulation of biological process involved in symbiotic interaction	-6.07843	-3.78042	8/197	2962,5430,5431,5432,5434,5437,6733,7726	GTF2F1,POLR2A,POLR2B,POLR2C,POLR2E,POLR2H,SRPK2,TRIM26
3_Member	GO Biological Processes	GO:0006368	transcription elongation from RNA polymerase II promoter	-5.92531	-3.63833	6/90	2962,5430,5431,5432,5434,5437	GTF2F1,POLR2A,POLR2B,POLR2C,POLR2E,POLR2H
3_Member	GO Biological Processes	GO:0060968	regulation of gene silencing	-5.89934	-3.61661	7/144	1656,3024,5430,5431,5432,5434,5437	DDX6,H1-1,POLR2A,POLR2B,POLR2C,POLR2E,POLR2H
3_Member	GO Biological Processes	GO:0019827	stem cell population maintenance	-5.85918	-3.58421	7/146	1656,5430,5431,5432,5434,5437,9282	DDX6,POLR2A,POLR2B,POLR2C,POLR2E,POLR2H,MED14
3_Member	GO Biological Processes	GO:0098727	maintenance of cell number	-5.81962	-3.54858	7/148	1656,5430,5431,5432,5434,5437,9282	DDX6,POLR2A,POLR2B,POLR2C,POLR2E,POLR2H,MED14
3_Member	GO Biological Processes	GO:0008543	fibroblast growth factor receptor signaling pathway	-5.34736	-3.09917	6/113	2962,5430,5431,5432,5434,5437	GTF2F1,POLR2A,POLR2B,POLR2C,POLR2E,POLR2H
3_Member	GO Biological Processes	GO:0019083	viral transcription	-5.25598	-3.01516	7/180	2962,3921,5430,5431,5432,5434,5437	GTF2F1,RPSA,POLR2A,POLR2B,POLR2C,POLR2E,POLR2H
3_Member	GO Biological Processes	GO:0006354	DNA-templated transcription, elongation	-5.21746	-2.981	6/119	2962,5430,5431,5432,5434,5437	GTF2F1,POLR2A,POLR2B,POLR2C,POLR2E,POLR2H
3_Member	GO Biological Processes	GO:0060964	regulation of gene silencing by miRNA	-5.17573	-2.94572	6/121	1656,5430,5431,5432,5434,5437	DDX6,POLR2A,POLR2B,POLR2C,POLR2E,POLR2H
3_Member	GO Biological Processes	GO:0035019	somatic stem cell population maintenance	-5.13424	-2.90778	5/71	5430,5431,5432,5434,5437	POLR2A,POLR2B,POLR2C,POLR2E,POLR2H
3_Member	GO Biological Processes	GO:0060147	regulation of posttranscriptional gene silencing	-5.11453	-2.89507	6/124	1656,5430,5431,5432,5434,5437	DDX6,POLR2A,POLR2B,POLR2C,POLR2E,POLR2H
3_Member	GO Biological Processes	GO:0060966	regulation of gene silencing by RNA	-5.09448	-2.87848	6/125	1656,5430,5431,5432,5434,5437	DDX6,POLR2A,POLR2B,POLR2C,POLR2E,POLR2H
3_Member	GO Biological Processes	GO:0019080	viral gene expression	-4.98551	-2.77974	7/198	2962,3921,5430,5431,5432,5434,5437	GTF2F1,RPSA,POLR2A,POLR2B,POLR2C,POLR2E,POLR2H
3_Member	GO Biological Processes	GO:0044344	cellular response to fibroblast growth factor stimulus	-4.7782	-2.58569	6/142	2962,5430,5431,5432,5434,5437	GTF2F1,POLR2A,POLR2B,POLR2C,POLR2E,POLR2H
3_Member	GO Cellular Components	GO:0140535	intracellular protein-containing complex	-4.68139	-2.50342	12/733	2960,2961,2962,5430,5431,5432,5434,5437,5442,5701,10856,79734	GTF2E1,GTF2E2,GTF2F1,POLR2A,POLR2B,POLR2C,POLR2E,POLR2H,POLRMT,PSMC2,RUVBL2,KCTD17
3_Member	GO Biological Processes	GO:0071774	response to fibroblast growth factor	-4.67636	-2.50301	6/148	2962,5430,5431,5432,5434,5437	GTF2F1,POLR2A,POLR2B,POLR2C,POLR2E,POLR2H
3_Member	GO Cellular Components	GO:1990234	transferase complex	-4.4893	-2.33344	12/767	2960,2961,2962,5430,5431,5432,5434,5437,5442,10856,27043,79734	GTF2E1,GTF2E2,GTF2F1,POLR2A,POLR2B,POLR2C,POLR2E,POLR2H,POLRMT,RUVBL2,PELP1,KCTD17
3_Member	GO Biological Processes	GO:0006353	DNA-templated transcription, termination	-3.72665	-1.63817	4/75	5430,5434,5437,22803	POLR2A,POLR2E,POLR2H,XRN2
3_Member	GO Biological Processes	GO:0007169	transmembrane receptor protein tyrosine kinase signaling pathway	-3.31236	-1.27702	10/740	160,1173,2962,5430,5431,5432,5434,5437,8826,8879	AP2A1,AP2M1,GTF2F1,POLR2A,POLR2B,POLR2C,POLR2E,POLR2H,IQGAP1,SGPL1
3_Member	GO Biological Processes	GO:0045815	positive regulation of gene expression, epigenetic	-2.86142	-0.87546	3/58	3024,5434,5437	H1-1,POLR2E,POLR2H
3_Member	GO Biological Processes	GO:0071363	cellular response to growth factor stimulus	-2.84764	-0.865728	9/707	790,2962,4926,5430,5431,5432,5434,5437,8826	CAD,GTF2F1,NUMA1,POLR2A,POLR2B,POLR2C,POLR2E,POLR2H,IQGAP1
3_Member	GO Biological Processes	GO:0006281	DNA repair	-2.84096	-0.861053	8/571	5430,5431,5432,5434,5437,5983,5985,10856	POLR2A,POLR2B,POLR2C,POLR2E,POLR2H,RFC3,RFC5,RUVBL2
3_Member	GO Biological Processes	GO:0070848	response to growth factor	-2.72856	-0.764379	9/736	790,2962,4926,5430,5431,5432,5434,5437,8826	CAD,GTF2F1,NUMA1,POLR2A,POLR2B,POLR2C,POLR2E,POLR2H,IQGAP1
3_Member	GO Biological Processes	GO:0032481	positive regulation of type I interferon production	-2.50898	-0.563676	3/77	3329,5434,5437	HSPD1,POLR2E,POLR2H
3_Member	GO Biological Processes	GO:0040029	regulation of gene expression, epigenetic	-2.11903	-0.225909	4/205	3024,5394,5434,5437	H1-1,EXOSC10,POLR2E,POLR2H
4_Summary	GO Biological Processes	GO:0006412	translation	-10.6399	-7.96699	19/717	1656,1965,1982,2193,2597,3921,4076,5859,6238,7965,10492,10643,10985,29093,51065,51073,51253,55226,64975	DDX6,EIF2S1,EIF4G2,FARSA,GAPDH,RPSA,CAPRIN1,QARS1,RRBP1,AIMP2,SYNCRIP,IGF2BP3,GCN1,MRPL22,RPS27L,MRPL4,MRPL37,NAT10,MRPL41
4_Member	GO Biological Processes	GO:0006412	translation	-10.6399	-7.96699	19/717	1656,1965,1982,2193,2597,3921,4076,5859,6238,7965,10492,10643,10985,29093,51065,51073,51253,55226,64975	DDX6,EIF2S1,EIF4G2,FARSA,GAPDH,RPSA,CAPRIN1,QARS1,RRBP1,AIMP2,SYNCRIP,IGF2BP3,GCN1,MRPL22,RPS27L,MRPL4,MRPL37,NAT10,MRPL41
4_Member	GO Biological Processes	GO:0043043	peptide biosynthetic process	-10.3761	-7.74099	19/743	1656,1965,1982,2193,2597,3921,4076,5859,6238,7965,10492,10643,10985,29093,51065,51073,51253,55226,64975	DDX6,EIF2S1,EIF4G2,FARSA,GAPDH,RPSA,CAPRIN1,QARS1,RRBP1,AIMP2,SYNCRIP,IGF2BP3,GCN1,MRPL22,RPS27L,MRPL4,MRPL37,NAT10,MRPL41
4_Member	GO Biological Processes	GO:0006417	regulation of translation	-5.30639	-3.0619	10/426	1656,1965,1982,2597,4076,10492,10643,10985,51065,55226	DDX6,EIF2S1,EIF4G2,GAPDH,CAPRIN1,SYNCRIP,IGF2BP3,GCN1,RPS27L,NAT10
4_Member	GO Biological Processes	GO:0034248	regulation of cellular amide metabolic process	-4.74112	-2.55509	10/495	1656,1965,1982,2597,4076,10492,10643,10985,51065,55226	DDX6,EIF2S1,EIF4G2,GAPDH,CAPRIN1,SYNCRIP,IGF2BP3,GCN1,RPS27L,NAT10
4_Member	GO Biological Processes	GO:0017148	negative regulation of translation	-3.87839	-1.7742	6/206	1656,1965,2597,4076,10492,10643	DDX6,EIF2S1,GAPDH,CAPRIN1,SYNCRIP,IGF2BP3
4_Member	GO Biological Processes	GO:0034249	negative regulation of cellular amide metabolic process	-3.57922	-1.5009	6/234	1656,1965,2597,4076,10492,10643	DDX6,EIF2S1,GAPDH,CAPRIN1,SYNCRIP,IGF2BP3
5_Summary	GO Cellular Components	GO:0005840	ribosome	-7.5326	-5.14051	10/243	3921,6238,7536,10985,29093,51065,51073,51253,57532,64975,509,2746,3329,5303,5442,5859,9093,27292,56922,55750,9793,3306,22985	RPSA,RRBP1,SF1,GCN1,MRPL22,RPS27L,MRPL4,MRPL37,NUFIP2,MRPL41,ATP5F1C,GLUD1,HSPD1,PIN4,POLRMT,QARS1,DNAJA3,DIMT1,MCCC1,AGK,CKAP5,HSPA2,ACIN1
5_Member	GO Cellular Components	GO:0005840	ribosome	-7.5326	-5.14051	10/243	3921,6238,7536,10985,29093,51065,51073,51253,57532,64975	RPSA,RRBP1,SF1,GCN1,MRPL22,RPS27L,MRPL4,MRPL37,NUFIP2,MRPL41
5_Member	GO Cellular Components	GO:0005759	mitochondrial matrix	-7.52572	-5.13878	13/476	509,2746,3329,5303,5442,5859,9093,27292,29093,51073,51253,56922,64975	ATP5F1C,GLUD1,HSPD1,PIN4,POLRMT,QARS1,DNAJA3,DIMT1,MRPL22,MRPL4,MRPL37,MCCC1,MRPL41
5_Member	GO Cellular Components	GO:0098798	mitochondrial protein-containing complex	-5.12331	-2.90037	8/265	509,5442,29093,51073,51253,55750,56922,64975	ATP5F1C,POLRMT,MRPL22,MRPL4,MRPL37,AGK,MCCC1,MRPL41
5_Member	CORUM	CORUM:324	39S ribosomal subunit, mitochondrial	-4.48844	-2.33344	4/48	29093,51073,51253,64975	MRPL22,MRPL4,MRPL37,MRPL41
5_Member	GO Cellular Components	GO:0000315	organellar large ribosomal subunit	-4.19223	-2.06338	4/57	29093,51073,51253,64975	MRPL22,MRPL4,MRPL37,MRPL41
5_Member	GO Cellular Components	GO:0005762	mitochondrial large ribosomal subunit	-4.19223	-2.06338	4/57	29093,51073,51253,64975	MRPL22,MRPL4,MRPL37,MRPL41
5_Member	GO Cellular Components	GO:0044391	ribosomal subunit	-4.10883	-1.98559	6/187	3921,29093,51065,51073,51253,64975	RPSA,MRPL22,RPS27L,MRPL4,MRPL37,MRPL41
5_Member	CORUM	CORUM:320	55S ribosome, mitochondrial	-3.68251	-1.59659	4/77	29093,51073,51253,64975	MRPL22,MRPL4,MRPL37,MRPL41
5_Member	GO Cellular Components	GO:0000313	organellar ribosome	-3.4789	-1.42021	4/87	29093,51073,51253,64975	MRPL22,MRPL4,MRPL37,MRPL41
5_Member	GO Cellular Components	GO:0005761	mitochondrial ribosome	-3.4789	-1.42021	4/87	29093,51073,51253,64975	MRPL22,MRPL4,MRPL37,MRPL41
5_Member	GO Biological Processes	GO:0070125	mitochondrial translational elongation	-3.44123	-1.38967	4/89	29093,51073,51253,64975	MRPL22,MRPL4,MRPL37,MRPL41
5_Member	GO Biological Processes	GO:0070126	mitochondrial translational termination	-3.44123	-1.38967	4/89	29093,51073,51253,64975	MRPL22,MRPL4,MRPL37,MRPL41
5_Member	GO Biological Processes	GO:0140053	mitochondrial gene expression	-3.38857	-1.33938	5/165	5442,29093,51073,51253,64975	POLRMT,MRPL22,MRPL4,MRPL37,MRPL41
5_Member	GO Biological Processes	GO:0006415	translational termination	-3.16944	-1.14974	4/105	29093,51073,51253,64975	MRPL22,MRPL4,MRPL37,MRPL41
5_Member	GO Cellular Components	GO:0015934	large ribosomal subunit	-3.02168	-1.02546	4/115	29093,51073,51253,64975	MRPL22,MRPL4,MRPL37,MRPL41
5_Member	GO Biological Processes	GO:0043624	cellular protein complex disassembly	-2.81061	-0.834686	5/222	9793,29093,51073,51253,64975	CKAP5,MRPL22,MRPL4,MRPL37,MRPL41
5_Member	GO Biological Processes	GO:0032543	mitochondrial translation	-2.77644	-0.804545	4/134	29093,51073,51253,64975	MRPL22,MRPL4,MRPL37,MRPL41
5_Member	GO Biological Processes	GO:0006414	translational elongation	-2.76463	-0.796562	4/135	29093,51073,51253,64975	MRPL22,MRPL4,MRPL37,MRPL41
5_Member	GO Biological Processes	GO:0022411	cellular component disassembly	-2.25407	-0.34082	7/565	3306,9793,22985,29093,51073,51253,64975	HSPA2,CKAP5,ACIN1,MRPL22,MRPL4,MRPL37,MRPL41
5_Member	GO Biological Processes	GO:0032984	protein-containing complex disassembly	-2.06006	-0.184601	5/334	9793,29093,51073,51253,64975	CKAP5,MRPL22,MRPL4,MRPL37,MRPL41
6_Summary	GO Biological Processes	GO:0042255	ribosome assembly	-6.81028	-4.46703	6/64	3921,23195,29093,51065,84154,102724159,6733,7536,10856	RPSA,MDN1,MRPL22,RPS27L,RPF2,LOC102724159,SRPK2,SF1,RUVBL2
6_Member	GO Biological Processes	GO:0042255	ribosome assembly	-6.81028	-4.46703	6/64	3921,23195,29093,51065,84154,102724159	RPSA,MDN1,MRPL22,RPS27L,RPF2,LOC102724159
6_Member	GO Biological Processes	GO:0022618	ribonucleoprotein complex assembly	-5.66082	-3.40136	8/224	3921,6733,7536,10856,23195,51065,84154,102724159	RPSA,SRPK2,SF1,RUVBL2,MDN1,RPS27L,RPF2,LOC102724159
6_Member	GO Biological Processes	GO:0071826	ribonucleoprotein complex subunit organization	-5.56163	-3.30596	8/231	3921,6733,7536,10856,23195,51065,84154,102724159	RPSA,SRPK2,SF1,RUVBL2,MDN1,RPS27L,RPF2,LOC102724159
6_Member	GO Biological Processes	GO:0000028	ribosomal small subunit assembly	-4.18301	-2.05697	3/21	3921,51065,102724159	RPSA,RPS27L,LOC102724159
7_Summary	GO Cellular Components	GO:0035770	ribonucleoprotein granule	-5.386	-3.13409	8/244	1656,1965,4076,5701,8826,11273,57532,64848	DDX6,EIF2S1,CAPRIN1,PSMC2,IQGAP1,ATXN2L,NUFIP2,YTHDC2
7_Member	GO Cellular Components	GO:0035770	ribonucleoprotein granule	-5.386	-3.13409	8/244	1656,1965,4076,5701,8826,11273,57532,64848	DDX6,EIF2S1,CAPRIN1,PSMC2,IQGAP1,ATXN2L,NUFIP2,YTHDC2
7_Member	GO Cellular Components	GO:0010494	cytoplasmic stress granule	-5.07476	-2.86219	5/73	1656,1965,4076,11273,57532	DDX6,EIF2S1,CAPRIN1,ATXN2L,NUFIP2
7_Member	GO Cellular Components	GO:0036464	cytoplasmic ribonucleoprotein granule	-4.51839	-2.35527	7/234	1656,1965,4076,5701,8826,11273,57532	DDX6,EIF2S1,CAPRIN1,PSMC2,IQGAP1,ATXN2L,NUFIP2
7_Member	GO Biological Processes	GO:0034063	stress granule assembly	-4.06102	-1.94055	3/23	1656,1965,11273	DDX6,EIF2S1,ATXN2L
7_Member	GO Cellular Components	GO:0000932	P-body	-2.30516	-0.383238	3/91	1656,4076,5701	DDX6,CAPRIN1,PSMC2
8_Summary	CORUM	CORUM:822	mRNA decay complex (UPF1, UPF2, UPF3B, DCP2, XRN1, XRN2, EXOSC2, EXOSC4, EXOSC10, PARN)	-5.21458	-2.981	3/10	5394,22803,23404,2091,1656,3921,5701,10492,10643,117246,10607,1267,5983,5985,6733,7536	EXOSC10,XRN2,EXOSC2,FBL,DDX6,RPSA,PSMC2,SYNCRIP,IGF2BP3,FTSJ3,TBL3,CNP,RFC3,RFC5,SRPK2,SF1
8_Member	CORUM	CORUM:822	mRNA decay complex (UPF1, UPF2, UPF3B, DCP2, XRN1, XRN2, EXOSC2, EXOSC4, EXOSC10, PARN)	-5.21458	-2.981	3/10	5394,22803,23404	EXOSC10,XRN2,EXOSC2
8_Member	GO Biological Processes	GO:0031126	sno(s)RNA 3'-end processing	-4.95372	-2.7513	3/12	2091,5394,23404	FBL,EXOSC10,EXOSC2
8_Member	GO Biological Processes	GO:0043144	sno(s)RNA processing	-4.73743	-2.5546	3/14	2091,5394,23404	FBL,EXOSC10,EXOSC2
8_Member	GO Biological Processes	GO:0016074	sno(s)RNA metabolic process	-4.46959	-2.32054	3/17	2091,5394,23404	FBL,EXOSC10,EXOSC2
8_Member	GO Biological Processes	GO:0006402	mRNA catabolic process	-4.02696	-1.90925	8/378	1656,3921,5394,5701,10492,10643,22803,23404	DDX6,RPSA,EXOSC10,PSMC2,SYNCRIP,IGF2BP3,XRN2,EXOSC2
8_Member	GO Biological Processes	GO:0000466	maturation of 5.8S rRNA from tricistronic rRNA transcript (SSU-rRNA, 5.8S rRNA, LSU-rRNA)	-4.00422	-1.89468	3/24	5394,23404,117246	EXOSC10,EXOSC2,FTSJ3
8_Member	GO Biological Processes	GO:0000469	cleavage involved in rRNA processing	-3.84787	-1.74635	3/27	5394,10607,23404	EXOSC10,TBL3,EXOSC2
8_Member	GO Biological Processes	GO:0006401	RNA catabolic process	-3.73501	-1.64395	8/417	1656,3921,5394,5701,10492,10643,22803,23404	DDX6,RPSA,EXOSC10,PSMC2,SYNCRIP,IGF2BP3,XRN2,EXOSC2
8_Member	GO Biological Processes	GO:0034655	nucleobase-containing compound catabolic process	-3.58413	-1.50329	9/557	1267,1656,3921,5394,5701,10492,10643,22803,23404	CNP,DDX6,RPSA,EXOSC10,PSMC2,SYNCRIP,IGF2BP3,XRN2,EXOSC2
8_Member	GO Biological Processes	GO:0000460	maturation of 5.8S rRNA	-3.50759	-1.44164	3/35	5394,23404,117246	EXOSC10,EXOSC2,FTSJ3
8_Member	GO Biological Processes	GO:0046700	heterocycle catabolic process	-3.36496	-1.32043	9/597	1267,1656,3921,5394,5701,10492,10643,22803,23404	CNP,DDX6,RPSA,EXOSC10,PSMC2,SYNCRIP,IGF2BP3,XRN2,EXOSC2
8_Member	GO Biological Processes	GO:0044270	cellular nitrogen compound catabolic process	-3.33886	-1.30125	9/602	1267,1656,3921,5394,5701,10492,10643,22803,23404	CNP,DDX6,RPSA,EXOSC10,PSMC2,SYNCRIP,IGF2BP3,XRN2,EXOSC2
8_Member	GO Biological Processes	GO:0019439	aromatic compound catabolic process	-3.27734	-1.24427	9/614	1267,1656,3921,5394,5701,10492,10643,22803,23404	CNP,DDX6,RPSA,EXOSC10,PSMC2,SYNCRIP,IGF2BP3,XRN2,EXOSC2
8_Member	GO Biological Processes	GO:0090503	RNA phosphodiester bond hydrolysis, exonucleolytic	-3.24164	-1.21307	3/43	5394,22803,23404	EXOSC10,XRN2,EXOSC2
8_Member	GO Biological Processes	GO:1901361	organic cyclic compound catabolic process	-3.11576	-1.10474	9/647	1267,1656,3921,5394,5701,10492,10643,22803,23404	CNP,DDX6,RPSA,EXOSC10,PSMC2,SYNCRIP,IGF2BP3,XRN2,EXOSC2
8_Member	GO Biological Processes	GO:0043628	ncRNA 3'-end processing	-3.04903	-1.05073	3/50	2091,5394,23404	FBL,EXOSC10,EXOSC2
8_Member	GO Biological Processes	GO:0090305	nucleic acid phosphodiester bond hydrolysis	-2.96791	-0.975821	6/306	5394,5983,5985,10607,22803,23404	EXOSC10,RFC3,RFC5,TBL3,XRN2,EXOSC2
8_Member	GO Biological Processes	GO:0000956	nuclear-transcribed mRNA catabolic process	-2.91702	-0.926982	5/210	1656,3921,5394,22803,23404	DDX6,RPSA,EXOSC10,XRN2,EXOSC2
8_Member	GO Biological Processes	GO:1903311	regulation of mRNA metabolic process	-2.77456	-0.804545	6/334	5701,6733,7536,10492,10643,23404	PSMC2,SRPK2,SF1,SYNCRIP,IGF2BP3,EXOSC2
8_Member	GO Biological Processes	GO:0090501	RNA phosphodiester bond hydrolysis	-2.4878	-0.544341	4/161	5394,10607,22803,23404	EXOSC10,TBL3,XRN2,EXOSC2
8_Member	GO Biological Processes	GO:0043488	regulation of mRNA stability	-2.24957	-0.339738	4/188	5701,10492,10643,23404	PSMC2,SYNCRIP,IGF2BP3,EXOSC2
8_Member	GO Biological Processes	GO:0043487	regulation of RNA stability	-2.17119	-0.273126	4/198	5701,10492,10643,23404	PSMC2,SYNCRIP,IGF2BP3,EXOSC2
8_Member	GO Biological Processes	GO:0061013	regulation of mRNA catabolic process	-2.08304	-0.20283	4/210	5701,10492,10643,23404	PSMC2,SYNCRIP,IGF2BP3,EXOSC2
9_Summary	GO Biological Processes	GO:0000154	rRNA modification	-4.8066	-2.6108	4/40	2091,27292,55226,117246,81627	FBL,DIMT1,NAT10,FTSJ3,TRMT1L
9_Member	GO Biological Processes	GO:0000154	rRNA modification	-4.8066	-2.6108	4/40	2091,27292,55226,117246	FBL,DIMT1,NAT10,FTSJ3
9_Member	GO Biological Processes	GO:0031167	rRNA methylation	-3.79984	-1.70096	3/28	2091,27292,117246	FBL,DIMT1,FTSJ3
9_Member	GO Biological Processes	GO:0001510	RNA methylation	-3.53721	-1.46635	4/84	2091,27292,81627,117246	FBL,DIMT1,TRMT1L,FTSJ3
9_Member	GO Biological Processes	GO:0009451	RNA modification	-3.34107	-1.30125	5/169	2091,27292,55226,81627,117246	FBL,DIMT1,NAT10,TRMT1L,FTSJ3
10_Summary	GO Cellular Components	GO:0005743	mitochondrial inner membrane	-4.75617	-2.56691	10/493	509,1267,3329,8604,10165,29093,51073,51253,55750,64975,790,2597,3295,2746,160	ATP5F1C,CNP,HSPD1,SLC25A12,SLC25A13,MRPL22,MRPL4,MRPL37,AGK,MRPL41,CAD,GAPDH,HSD17B4,GLUD1,AP2A1
10_Member	GO Cellular Components	GO:0005743	mitochondrial inner membrane	-4.75617	-2.56691	10/493	509,1267,3329,8604,10165,29093,51073,51253,55750,64975	ATP5F1C,CNP,HSPD1,SLC25A12,SLC25A13,MRPL22,MRPL4,MRPL37,AGK,MRPL41
10_Member	GO Cellular Components	GO:0019866	organelle inner membrane	-4.34062	-2.2061	10/552	509,1267,3329,8604,10165,29093,51073,51253,55750,64975	ATP5F1C,CNP,HSPD1,SLC25A12,SLC25A13,MRPL22,MRPL4,MRPL37,AGK,MRPL41
10_Member	GO Biological Processes	GO:0009201	ribonucleoside triphosphate biosynthetic process	-3.77208	-1.67582	4/73	509,790,8604,10165	ATP5F1C,CAD,SLC25A12,SLC25A13
10_Member	GO Biological Processes	GO:0009142	nucleoside triphosphate biosynthetic process	-3.53721	-1.46635	4/84	509,790,8604,10165	ATP5F1C,CAD,SLC25A12,SLC25A13
10_Member	GO Biological Processes	GO:0009199	ribonucleoside triphosphate metabolic process	-3.4789	-1.42021	4/87	509,790,8604,10165	ATP5F1C,CAD,SLC25A12,SLC25A13
10_Member	GO Cellular Components	GO:0031966	mitochondrial membrane	-3.35832	-1.31611	10/730	509,1267,3329,8604,10165,29093,51073,51253,55750,64975	ATP5F1C,CNP,HSPD1,SLC25A12,SLC25A13,MRPL22,MRPL4,MRPL37,AGK,MRPL41
10_Member	GO Biological Processes	GO:0006839	mitochondrial transport	-3.21635	-1.19224	6/274	509,1267,3329,8604,10165,55750	ATP5F1C,CNP,HSPD1,SLC25A12,SLC25A13,AGK
10_Member	GO Cellular Components	GO:0005740	mitochondrial envelope	-3.14483	-1.12949	10/778	509,1267,3329,8604,10165,29093,51073,51253,55750,64975	ATP5F1C,CNP,HSPD1,SLC25A12,SLC25A13,MRPL22,MRPL4,MRPL37,AGK,MRPL41
10_Member	GO Biological Processes	GO:0009141	nucleoside triphosphate metabolic process	-3.10855	-1.10394	4/109	509,790,8604,10165	ATP5F1C,CAD,SLC25A12,SLC25A13
10_Member	GO Biological Processes	GO:1990542	mitochondrial transmembrane transport	-3.10855	-1.10394	4/109	509,3329,8604,10165	ATP5F1C,HSPD1,SLC25A12,SLC25A13
10_Member	GO Biological Processes	GO:0006754	ATP biosynthetic process	-2.9056	-0.917606	3/56	509,8604,10165	ATP5F1C,SLC25A12,SLC25A13
10_Member	GO Biological Processes	GO:0009206	purine ribonucleoside triphosphate biosynthetic process	-2.68101	-0.722577	3/67	509,8604,10165	ATP5F1C,SLC25A12,SLC25A13
10_Member	GO Biological Processes	GO:0009145	purine nucleoside triphosphate biosynthetic process	-2.6626	-0.707955	3/68	509,8604,10165	ATP5F1C,SLC25A12,SLC25A13
10_Member	GO Biological Processes	GO:0009205	purine ribonucleoside triphosphate metabolic process	-2.46207	-0.520447	3/80	509,8604,10165	ATP5F1C,SLC25A12,SLC25A13
10_Member	GO Biological Processes	GO:0009144	purine nucleoside triphosphate metabolic process	-2.37375	-0.437591	3/86	509,8604,10165	ATP5F1C,SLC25A12,SLC25A13
10_Member	GO Biological Processes	GO:0009117	nucleotide metabolic process	-2.36816	-0.433804	7/538	509,790,1267,2597,3295,8604,10165	ATP5F1C,CAD,CNP,GAPDH,HSD17B4,SLC25A12,SLC25A13
10_Member	GO Biological Processes	GO:0006094	gluconeogenesis	-2.3458	-0.413246	3/88	2597,8604,10165	GAPDH,SLC25A12,SLC25A13
10_Member	GO Biological Processes	GO:0006753	nucleoside phosphate metabolic process	-2.32931	-0.400328	7/547	509,790,1267,2597,3295,8604,10165	ATP5F1C,CAD,CNP,GAPDH,HSD17B4,SLC25A12,SLC25A13
10_Member	GO Biological Processes	GO:0044283	small molecule biosynthetic process	-2.327	-0.399799	8/693	790,1267,2597,2746,3295,8604,10165,55750	CAD,CNP,GAPDH,GLUD1,HSD17B4,SLC25A12,SLC25A13,AGK
10_Member	GO Biological Processes	GO:0019319	hexose biosynthetic process	-2.30516	-0.383238	3/91	2597,8604,10165	GAPDH,SLC25A12,SLC25A13
10_Member	GO Biological Processes	GO:0009259	ribonucleotide metabolic process	-2.25625	-0.34128	6/426	509,790,2597,3295,8604,10165	ATP5F1C,CAD,GAPDH,HSD17B4,SLC25A12,SLC25A13
10_Member	GO Biological Processes	GO:0009260	ribonucleotide biosynthetic process	-2.24957	-0.339738	4/188	509,790,8604,10165	ATP5F1C,CAD,SLC25A12,SLC25A13
10_Member	GO Biological Processes	GO:0046364	monosaccharide biosynthetic process	-2.22812	-0.323367	3/97	2597,8604,10165	GAPDH,SLC25A12,SLC25A13
10_Member	GO Biological Processes	GO:0019693	ribose phosphate metabolic process	-2.20843	-0.305364	6/436	509,790,2597,3295,8604,10165	ATP5F1C,CAD,GAPDH,HSD17B4,SLC25A12,SLC25A13
10_Member	GO Biological Processes	GO:0046390	ribose phosphate biosynthetic process	-2.19421	-0.292818	4/195	509,790,8604,10165	ATP5F1C,CAD,SLC25A12,SLC25A13
10_Member	GO Biological Processes	GO:0016051	carbohydrate biosynthetic process	-2.08304	-0.20283	4/210	160,2597,8604,10165	AP2A1,GAPDH,SLC25A12,SLC25A13
10_Member	GO Biological Processes	GO:0055086	nucleobase-containing small molecule metabolic process	-2.0318	-0.16104	7/623	509,790,1267,2597,3295,8604,10165	ATP5F1C,CAD,CNP,GAPDH,HSD17B4,SLC25A12,SLC25A13
11_Summary	GO Biological Processes	GO:0006458	'de novo' protein folding	-4.67991	-2.50342	4/43	3306,3329,7266,10576,1965,9093,9532,10294,6734	HSPA2,HSPD1,DNAJC7,CCT2,EIF2S1,DNAJA3,BAG2,DNAJA2,SRPRA
11_Member	GO Biological Processes	GO:0006458	'de novo' protein folding	-4.67991	-2.50342	4/43	3306,3329,7266,10576	HSPA2,HSPD1,DNAJC7,CCT2
11_Member	GO Biological Processes	GO:0009266	response to temperature stimulus	-4.57826	-2.40802	7/229	1965,3306,3329,7266,9093,9532,10294	EIF2S1,HSPA2,HSPD1,DNAJC7,DNAJA3,BAG2,DNAJA2
11_Member	GO Biological Processes	GO:0009408	response to heat	-4.45538	-2.3122	6/162	1965,3306,7266,9093,9532,10294	EIF2S1,HSPA2,DNAJC7,DNAJA3,BAG2,DNAJA2
11_Member	GO Biological Processes	GO:0042026	protein refolding	-4.00422	-1.89468	3/24	3306,3329,10294	HSPA2,HSPD1,DNAJA2
11_Member	GO Biological Processes	GO:0051084	'de novo' posttranslational protein folding	-3.36735	-1.32049	3/39	3306,7266,10576	HSPA2,DNAJC7,CCT2
11_Member	GO Biological Processes	GO:0061077	chaperone-mediated protein folding	-2.75776	-0.791634	3/63	3306,7266,10576	HSPA2,DNAJC7,CCT2
11_Member	GO Biological Processes	GO:0034620	cellular response to unfolded protein	-2.60878	-0.657899	4/149	1965,3306,3329,6734	EIF2S1,HSPA2,HSPD1,SRPRA
11_Member	GO Biological Processes	GO:0035967	cellular response to topologically incorrect protein	-2.42186	-0.482071	4/168	1965,3306,3329,6734	EIF2S1,HSPA2,HSPD1,SRPRA
11_Member	GO Biological Processes	GO:0006986	response to unfolded protein	-2.27403	-0.357332	4/185	1965,3306,3329,6734	EIF2S1,HSPA2,HSPD1,SRPRA
11_Member	GO Biological Processes	GO:0035966	response to topologically incorrect protein	-2.11175	-0.22251	4/206	1965,3306,3329,6734	EIF2S1,HSPA2,HSPD1,SRPRA
12_Summary	CORUM	CORUM:3064	RNA polymerase II complex, chromatin structure modifying	-4.55272	-2.38557	3/16	2960,2962,5430,2961,9282	GTF2E1,GTF2F1,POLR2A,GTF2E2,MED14
12_Member	CORUM	CORUM:3064	RNA polymerase II complex, chromatin structure modifying	-4.55272	-2.38557	3/16	2960,2962,5430	GTF2E1,GTF2F1,POLR2A
12_Member	GO Cellular Components	GO:0005669	transcription factor TFIID complex	-3.54532	-1.4695	3/34	2960,2961,2962	GTF2E1,GTF2E2,GTF2F1
12_Member	GO Cellular Components	GO:0090575	RNA polymerase II transcription regulator complex	-2.4036	-0.465627	4/170	2960,2961,2962,9282	GTF2E1,GTF2E2,GTF2F1,MED14
13_Summary	GO Biological Processes	GO:0006261	DNA-dependent DNA replication	-4.51631	-2.35527	6/158	5983,5985,6733,9093,11177,57418,10856	RFC3,RFC5,SRPK2,DNAJA3,BAZ1A,WDR18,RUVBL2
13_Member	GO Biological Processes	GO:0006261	DNA-dependent DNA replication	-4.51631	-2.35527	6/158	5983,5985,6733,9093,11177,57418	RFC3,RFC5,SRPK2,DNAJA3,BAZ1A,WDR18
13_Member	GO Biological Processes	GO:0006260	DNA replication	-3.15919	-1.14167	6/281	5983,5985,6733,9093,11177,57418	RFC3,RFC5,SRPK2,DNAJA3,BAZ1A,WDR18
13_Member	GO Biological Processes	GO:0090329	regulation of DNA-dependent DNA replication	-3.12782	-1.11464	3/47	5983,5985,57418	RFC3,RFC5,WDR18
13_Member	GO Biological Processes	GO:0006275	regulation of DNA replication	-2.11074	-0.22251	3/107	5983,5985,57418	RFC3,RFC5,WDR18
13_Member	GO Biological Processes	GO:0032508	DNA duplex unwinding	-2.11074	-0.22251	3/107	5983,5985,10856	RFC3,RFC5,RUVBL2
13_Member	GO Biological Processes	GO:0032392	DNA geometric change	-2.03563	-0.163304	3/114	5983,5985,10856	RFC3,RFC5,RUVBL2
14_Summary	GO Biological Processes	GO:0006520	cellular amino acid metabolic process	-4.42065	-2.28037	8/332	790,2193,2746,5701,5859,7965,8604,56922	CAD,FARSA,GLUD1,PSMC2,QARS1,AIMP2,SLC25A12,MCCC1
14_Member	GO Biological Processes	GO:0006520	cellular amino acid metabolic process	-4.42065	-2.28037	8/332	790,2193,2746,5701,5859,7965,8604,56922	CAD,FARSA,GLUD1,PSMC2,QARS1,AIMP2,SLC25A12,MCCC1
14_Member	GO Biological Processes	GO:1901607	alpha-amino acid biosynthetic process	-2.6626	-0.707955	3/68	790,2746,8604	CAD,GLUD1,SLC25A12
14_Member	GO Biological Processes	GO:0009064	glutamine family amino acid metabolic process	-2.52506	-0.577904	3/76	790,2746,8604	CAD,GLUD1,SLC25A12
15_Summary	GO Cellular Components	GO:0005844	polysome	-3.89179	-1.78494	4/68	1965,3069,10985,57532	EIF2S1,HDLBP,GCN1,NUFIP2
15_Member	GO Cellular Components	GO:0005844	polysome	-3.89179	-1.78494	4/68	1965,3069,10985,57532	EIF2S1,HDLBP,GCN1,NUFIP2
16_Summary	GO Biological Processes	GO:0060261	positive regulation of transcription initiation from RNA polymerase II promoter	-3.75361	-1.65995	3/29	5701,9282,9862	PSMC2,MED14,MED24
16_Member	GO Biological Processes	GO:0060261	positive regulation of transcription initiation from RNA polymerase II promoter	-3.75361	-1.65995	3/29	5701,9282,9862	PSMC2,MED14,MED24
16_Member	GO Biological Processes	GO:0060260	regulation of transcription initiation from RNA polymerase II promoter	-3.50759	-1.44164	3/35	5701,9282,9862	PSMC2,MED14,MED24
16_Member	GO Biological Processes	GO:2000144	positive regulation of DNA-templated transcription, initiation	-3.47099	-1.41469	3/36	5701,9282,9862	PSMC2,MED14,MED24
16_Member	GO Biological Processes	GO:2000142	regulation of DNA-templated transcription, initiation	-3.24164	-1.21307	3/43	5701,9282,9862	PSMC2,MED14,MED24
17_Summary	GO Biological Processes	GO:0006399	tRNA metabolic process	-3.22765	-1.20132	5/179	2193,5859,7965,55226,81627	FARSA,QARS1,AIMP2,NAT10,TRMT1L
17_Member	GO Biological Processes	GO:0006399	tRNA metabolic process	-3.22765	-1.20132	5/179	2193,5859,7965,55226,81627	FARSA,QARS1,AIMP2,NAT10,TRMT1L
17_Member	GO Biological Processes	GO:0006418	tRNA aminoacylation for protein translation	-3.18338	-1.16148	3/45	2193,5859,7965	FARSA,QARS1,AIMP2
17_Member	GO Biological Processes	GO:0043039	tRNA aminoacylation	-3.10097	-1.09847	3/48	2193,5859,7965	FARSA,QARS1,AIMP2
17_Member	GO Biological Processes	GO:0043038	amino acid activation	-3.07472	-1.07432	3/49	2193,5859,7965	FARSA,QARS1,AIMP2
18_Summary	GO Cellular Components	GO:0016363	nuclear matrix	-3.10855	-1.10394	4/109	790,4926,10856,55269	CAD,NUMA1,RUVBL2,PSPC1
18_Member	GO Cellular Components	GO:0016363	nuclear matrix	-3.10855	-1.10394	4/109	790,4926,10856,55269	CAD,NUMA1,RUVBL2,PSPC1
18_Member	GO Cellular Components	GO:0034399	nuclear periphery	-2.84948	-0.865728	4/128	790,4926,10856,55269	CAD,NUMA1,RUVBL2,PSPC1
19_Summary	GO Biological Processes	GO:0001649	osteoblast differentiation	-2.79352	-0.819577	5/224	2091,3295,5701,6238,10492	FBL,HSD17B4,PSMC2,RRBP1,SYNCRIP
19_Member	GO Biological Processes	GO:0001649	osteoblast differentiation	-2.79352	-0.819577	5/224	2091,3295,5701,6238,10492	FBL,HSD17B4,PSMC2,RRBP1,SYNCRIP
20_Summary	GO Biological Processes	GO:0034381	plasma lipoprotein particle clearance	-2.71875	-0.756486	3/65	160,1173,3069,3329,5701	AP2A1,AP2M1,HDLBP,HSPD1,PSMC2
20_Member	GO Biological Processes	GO:0034381	plasma lipoprotein particle clearance	-2.71875	-0.756486	3/65	160,1173,3069	AP2A1,AP2M1,HDLBP
20_Member	GO Cellular Components	GO:0005905	clathrin-coated pit	-2.60906	-0.657899	3/71	160,1173,3329	AP2A1,AP2M1,HSPD1
20_Member	GO Biological Processes	GO:0097006	regulation of plasma lipoprotein particle levels	-2.16783	-0.271421	3/102	160,1173,3069	AP2A1,AP2M1,HDLBP
20_Member	GO Biological Processes	GO:0060071	Wnt signaling pathway, planar cell polarity pathway	-2.09968	-0.213066	3/108	160,1173,5701	AP2A1,AP2M1,PSMC2
20_Member	GO Biological Processes	GO:0090175	regulation of establishment of planar polarity	-2.05655	-0.182663	3/112	160,1173,5701	AP2A1,AP2M1,PSMC2
